# Supplementary material for: Genome-wide miR-155 and miR-802 target gene identification in the hippocampus of Ts65Dn Down syndrome mouse model by miRNA sponges
Source: BMC Genomics. 2015 Nov 6;16:907. doi: 10.1186/s12864-015-2160-6 (PMC4636806; doi:10.1186/s12864-015-2160-6)
Supplement: Additional file 1: Table S1. — Gene ontology analysis of predicted transcripts. (XLSX 104 kb) [file 12864_2015_2160_MOESM1_ESM.xlsx]

## Sheet: GOTERM_BP_FAT
Category	Term	Count	%	PValue	Genes	List Total	Pop Hits	Pop Total	Fold Enrichment
GOTERM_BP_FAT	GO:0045449~regulation of transcription	145	20.7143	2.00824e-06	MEF2C, MEF2A, ZXDB, RORA, FOXO3, MXI1, LASS6, ZIC3, CBFB, PGR, TAF5L, MIER1, MIER3, ZNF396, SAP30L, ZNF445, SCRT1, SATB1, STRN3, RCOR1, TAF4B, RXRA, ZNF507, MECP2, ZHX3, FOXN2, ZNF792, ZNF793, AHR, ELL2, SUZ12, TFAP2B, VGLL3, ST18, TSHZ3, HOXA13, TFCP2L1, LIN28B, NR2C2, ZNF323, KRAS, TFEC, ZNF697, TCF4, LHX9, RUNX2, PLAG1, EPAS1, CREBZF, SUB1, TGFBR1, ZNF621, ZBTB41, MSTN, NR4A3, MED13L, KIAA2018…	526	2601	13528	1.43376
GOTERM_BP_FAT	GO:0006350~transcription	120	17.1429	7.22001e-06	MEF2C, MEF2A, ZXDB, RORA, FOXO3, MXI1, ZIC3, CBFB, PGR, TAF5L, MIER1, MIER3, ZNF396, SAP30L, ZNF445, SCRT1, RCOR1, RXRA, TAF4B, ZNF507, MECP2, ZHX3, FOXN2, ZNF792, ZNF793, AHR, ELL2, SUZ12, TFAP2B, VGLL3, ST18, TSHZ3, HOXA13, TFCP2L1, NR2C2, ZNF323, ZNF697, TFEC, TCF4, RUNX2, PLAG1, EPAS1, CREBZF, SUB1, ZNF621, ZBTB41, NR4A3, MED13L, ZNF498, FOXP1, ATF7IP2, ZFHX4, DMTF1, TRPS1, HDAC9, KLF3, PHF6,…	526	2101	13528	1.46894
GOTERM_BP_FAT	GO:0051254~positive regulation of RNA metabolic process	36	5.14286	0.000266996	MEF2C, GLIS3, NCBP1, E2F3, HOXA13, MITF, PPM1A, NFYC, RHOQ, EHF, NFYB, NFYA, PAX3, FOXO3, RORA, CBFB, ZIC3, FOS, ZNF148, NFAT5, TCF4, RUNX2, EPAS1, STRN3, CREB1, SOX11, RXRA, IGF1, RB1, AFF1, NR4A3, AHR, SP1, TFAP2B, FOXE1, NFIB	526	481	13528	1.92489
GOTERM_BP_FAT	GO:0045935~positive regulation of nucleobase, nucleoside, nucleotide and nucleic acid metabolic process	43	6.14286	0.000357842	MEF2C, GLIS3, NCBP1, E2F3, HOXA13, MITF, PPM1A, KITLG, NFYC, RHOQ, EHF, NFYB, NFYA, PAX3, FOXO3, RORA, ZIC3, CBFB, FOS, ZNF148, NFAT5, TNKS, TCF4, RUNX2, PTPRC, EPAS1, STRN3, CREB1, TGFBR1, SOX11, RXRA, CEBPG, IGF1, MSTN, RB1, NR4A3, AFF1, AHR, SP1, TFAP2B, FOXE1, NFIB, ACVR1	526	624	13528	1.77228
GOTERM_BP_FAT	GO:0051173~positive regulation of nitrogen compound metabolic process	44	6.28571	0.000363693	MEF2C, GLIS3, NCBP1, E2F3, HOXA13, MITF, PPM1A, KITLG, NFYC, RHOQ, EHF, NFYB, NFYA, PAX3, FOXO3, RORA, ZIC3, CBFB, FOS, ZNF148, NFAT5, TNKS, TCF4, RUNX2, EGFR, PTPRC, EPAS1, STRN3, CREB1, TGFBR1, SOX11, RXRA, CEBPG, IGF1, MSTN, RB1, NR4A3, AFF1, AHR, SP1, TFAP2B, FOXE1, NFIB, ACVR1	526	644	13528	1.75717
GOTERM_BP_FAT	GO:0006357~regulation of transcription from RNA polymerase II promoter	48	6.85714	0.00039277	MEF2C, ZMYND11, GLIS3, MTDH, HOXA13, TFCP2L1, MITF, NFYC, RHOQ, NFYA, FOXO3, PAX3, RORA, ZIC3, CBFB, FOS, ZNF148, NFAT5, TCF4, RUNX2, SIM2, SATB1, EPAS1, SUB1, STRN3, CREB1, SOX11, RXRA, CEBPG, MECP2, IGF1, RB1, NR4A3, MED13L, MBD2, FOXP1, AHR, JMY, SUZ12, BRWD1, SP1, PRKAR1A, TFAP2B, FOXE1, PHF21A, ST18, HDAC9, NFIB	526	727	13528	1.69807
GOTERM_BP_FAT	GO:0045893~positive regulation of transcription, DNA-dependent	35	5	0.000476875	MEF2C, GLIS3, E2F3, HOXA13, MITF, PPM1A, NFYC, RHOQ, EHF, NFYB, PAX3, FOXO3, RORA, NFYA, CBFB, ZIC3, FOS, ZNF148, NFAT5, TCF4, RUNX2, EPAS1, STRN3, CREB1, SOX11, RXRA, IGF1, RB1, AFF1, NR4A3, AHR, SP1, TFAP2B, FOXE1, NFIB	526	477	13528	1.88711
GOTERM_BP_FAT	GO:0051252~regulation of RNA metabolic process	98	14	0.000503952	MEF2C, NCBP1, MEF2A, FOXO3, RORA, LASS6, ZIC3, CBFB, PGR, ZNF396, ZNF445, SCRT1, SATB1, RXRA, TAF4B, STRN3, MECP2, FOXN2, ZHX3, ZNF792, ZNF793, AHR, SUZ12, SERBP1, TFAP2B, ST18, TSHZ3, HOXA13, TFCP2L1, LIN28B, NR2C2, ZNF323, TCF4, LHX9, RUNX2, CREBZF, EPAS1, SUB1, ZNF621, NR4A3, MED13L, ZNF498, FOXP1, TULP4, ZFHX4, DMTF1, TRPS1, PRKAR1A, HDAC9, E2F3, MITF, RHOQ, ZNF10, PAX3, ZNF677, FOS, ZNF148, …	526	1813	13528	1.3902
GOTERM_BP_FAT	GO:0006355~regulation of transcription, DNA-dependent	96	13.7143	0.000573206	MEF2C, E2F3, MEF2A, MITF, RHOQ, PAX3, ZNF10, FOXO3, RORA, LASS6, ZIC3, CBFB, ZNF677, PGR, FOS, ZNF148, ZNF396, MKX, ZNF445, SCRT1, MYB, SATB1, ZNF33A, RXRA, STRN3, SOX11, TAF4B, MECP2, FOXN2, ZHX3, ZNF792, RB1, ZNF793, MBD2, AHR, PURB, JMY, SUZ12, BRWD1, TFAP2B, ST18, ZMYND11, ZNF275, TSHZ3, GLIS3, MTDH, HOXA13, TFCP2L1, PPM1A, NR3C2, NFYC, NFYB, EHF, NFYA, LIN28B, NR2C2, ZNF323, NR1D2, NFAT5, GA…	526	1773	13528	1.39255
GOTERM_BP_FAT	GO:0040008~regulation of growth	27	3.85714	0.000821314	ENPP1, TFCP2L1, GREM1, ACVR1C, NRCAM, AGTR1, IGSF11, CHD7, PAK2, BCL2, PPP2CA, CYR61, COL4A4, IL7, CREB1, TGFBR1, TGFBR2, MSTN, IGF1, SOCS4, RB1, SOCS5, PHF17, ADRB1, CACNA1C, NPPA, IGFBP5	526	341	13528	2.03637
GOTERM_BP_FAT	GO:0035295~tube development	20	2.85714	0.000949549	WNT5A, EPAS1, BBS7, TGFBR1, TGFBR2, IGF1, NR4A3, PAX3, GREM1, HECA, ZIC3, FOXP1, SEMA5A, SP1, BCL2, FGF1, NFIB, CYR61, SIM2, ACVR1	526	220	13528	2.33806
GOTERM_BP_FAT	GO:0006793~phosphorus metabolic process	58	8.28571	0.00114951	STK33, PRPF4B, ZAK, PRKX, LATS2, ACVR1C, PRKY, PAK7, PAK2, AAK1, GAB1, FRS2, NDUFS1, EGFR, STK24, PTPRG, CDKL2, SACM1L, ATP6V1C1, MAP4K3, ACVR2A, HUNK, KSR2, HIPK1, NRK, ACVR1, UQCRB, PPP6C, ENPP1, SSH2, PPM1A, ADRBK2, ABI2, PPP2CA, BCL2, TNKS, MTMR9, PIK3R1, GPD1, PTPRC, ERG, PTPRD, OOEP, PTPN2, MAK, TGFBR1, CREB1, MEX3B, TGFBR2, STAT1, MON2, TP53RK, ICK, RPS6KA3, GSK3B, ULK2, NTRK2, ABL2	526	973	13528	1.53307
GOTERM_BP_FAT	GO:0006796~phosphate metabolic process	58	8.28571	0.00114951	STK33, PRPF4B, ZAK, PRKX, LATS2, ACVR1C, PRKY, PAK7, PAK2, AAK1, GAB1, FRS2, NDUFS1, EGFR, STK24, PTPRG, CDKL2, SACM1L, ATP6V1C1, MAP4K3, ACVR2A, HUNK, KSR2, HIPK1, NRK, ACVR1, UQCRB, PPP6C, ENPP1, SSH2, PPM1A, ADRBK2, ABI2, PPP2CA, BCL2, TNKS, MTMR9, PIK3R1, GPD1, PTPRC, ERG, PTPRD, OOEP, PTPN2, MAK, TGFBR1, CREB1, MEX3B, TGFBR2, STAT1, MON2, TP53RK, ICK, RPS6KA3, GSK3B, ULK2, NTRK2, ABL2	526	973	13528	1.53307
GOTERM_BP_FAT	GO:0045941~positive regulation of transcription	38	5.42857	0.00127267	MEF2C, GLIS3, E2F3, HOXA13, MITF, PPM1A, NFYC, RHOQ, EHF, NFYB, NFYA, PAX3, FOXO3, RORA, CBFB, ZIC3, FOS, ZNF148, NFAT5, TCF4, RUNX2, EPAS1, STRN3, CREB1, TGFBR1, SOX11, RXRA, MSTN, IGF1, RB1, NR4A3, AFF1, AHR, SP1, TFAP2B, FOXE1, NFIB, ACVR1	526	564	13528	1.73282
GOTERM_BP_FAT	GO:0010557~positive regulation of macromolecule biosynthetic process	42	6	0.00167608	MEF2C, GLIS3, E2F3, HOXA13, MITF, PPM1A, KITLG, NFYC, RHOQ, EHF, NFYB, NFYA, FOXO3, PAX3, RORA, ZIC3, CBFB, FOS, ZNF148, NFAT5, TNKS, TCF4, RUNX2, IRS2, EPAS1, STRN3, CREB1, TGFBR1, SOX11, RXRA, CEBPG, IGF1, MSTN, RB1, NR4A3, AFF1, AHR, SP1, TFAP2B, FOXE1, NFIB, ACVR1	526	654	13528	1.65166
GOTERM_BP_FAT	GO:0010628~positive regulation of gene expression	38	5.42857	0.00210048	MEF2C, GLIS3, E2F3, HOXA13, MITF, PPM1A, NFYC, RHOQ, EHF, NFYB, NFYA, PAX3, FOXO3, RORA, CBFB, ZIC3, FOS, ZNF148, NFAT5, TCF4, RUNX2, EPAS1, STRN3, CREB1, TGFBR1, SOX11, RXRA, MSTN, IGF1, RB1, NR4A3, AFF1, AHR, SP1, TFAP2B, FOXE1, NFIB, ACVR1	526	581	13528	1.68211
GOTERM_BP_FAT	GO:0031328~positive regulation of cellular biosynthetic process	43	6.14286	0.00223891	MEF2C, GLIS3, E2F3, HOXA13, MITF, PPM1A, KITLG, NFYC, RHOQ, EHF, NFYB, NFYA, FOXO3, PAX3, RORA, ZIC3, CBFB, FOS, ZNF148, NFAT5, TNKS, TCF4, RUNX2, EGFR, IRS2, EPAS1, STRN3, CREB1, TGFBR1, SOX11, RXRA, CEBPG, IGF1, MSTN, RB1, NR4A3, AFF1, AHR, SP1, TFAP2B, FOXE1, NFIB, ACVR1	526	685	13528	1.61445
GOTERM_BP_FAT	GO:0006468~protein amino acid phosphorylation	42	6	0.00233381	STK33, PRPF4B, ZAK, ADRBK2, ABI2, PRKX, LATS2, ACVR1C, PRKY, PAK7, PAK2, BCL2, AAK1, GAB1, TNKS, FRS2, EGFR, PTPRC, ERG, OOEP, MAK, STK24, CREB1, TGFBR1, MEX3B, TGFBR2, STAT1, CDKL2, MAP4K3, TP53RK, ACVR2A, HUNK, ICK, RPS6KA3, KSR2, HIPK1, GSK3B, ULK2, NTRK2, NRK, ABL2, ACVR1	526	667	13528	1.61946
GOTERM_BP_FAT	GO:0010604~positive regulation of macromolecule metabolic process	51	7.28571	0.00249331	MEF2C, NCBP1, E2F3, MITF, RHOQ, FOXO3, RORA, PAX3, CBFB, ZIC3, FOS, AGTR1, EDNRB, ZNF148, PSMD5, IRS2, STRN3, RXRA, SOX11, RB1, AHR, ACVR2A, TFAP2B, ACVR1, GLIS3, HOXA13, PPM1A, KITLG, NFYC, EHF, NFYB, NFYA, BCL2, NFAT5, TNKS, TCF4, RUNX2, APC, PTPRC, EPAS1, CREB1, TGFBR1, CEBPG, MSTN, IGF1, NR4A3, AFF1, RICTOR, SP1, FOXE1, NFIB	526	857	13528	1.53051
GOTERM_BP_FAT	GO:0045944~positive regulation of transcription from RNA polymerase II promoter	27	3.85714	0.00270607	MEF2C, GLIS3, HOXA13, MITF, RHOQ, RORA, PAX3, FOXO3, NFYA, CBFB, ZIC3, FOS, ZNF148, NFAT5, RUNX2, EPAS1, SOX11, RXRA, CREB1, STRN3, IGF1, RB1, NR4A3, AHR, SP1, TFAP2B, NFIB	526	371	13528	1.87171
GOTERM_BP_FAT	GO:0009891~positive regulation of biosynthetic process	43	6.14286	0.00288961	MEF2C, GLIS3, E2F3, HOXA13, MITF, PPM1A, KITLG, NFYC, RHOQ, EHF, NFYB, NFYA, FOXO3, PAX3, RORA, ZIC3, CBFB, FOS, ZNF148, NFAT5, TNKS, TCF4, RUNX2, EGFR, IRS2, EPAS1, STRN3, CREB1, TGFBR1, SOX11, RXRA, CEBPG, IGF1, MSTN, RB1, NR4A3, AFF1, AHR, SP1, TFAP2B, FOXE1, NFIB, ACVR1	526	695	13528	1.59122
GOTERM_BP_FAT	GO:0016192~vesicle-mediated transport	37	5.28571	0.0033223	YWHAZ, STON1, AP4E1, AP1B1, AP1G1, EXOC8, BET1, SNX1, MEGF10, RAB3IP, HOOK3, HOOK1, KRAS, CD93, ITGAV, GOPC, RAC1, SEC22A, NECAP1, VPS13A, RAPGEF4, EXOC5, SCAMP1, VAV3, GOLT1B, TGFBR2, PCLO, MON2, SH3BP4, TRIM36, CDC42SE2, RAB22A, VAMP3, CPNE3, YIPF5, CACNA1C, CLCN5	526	576	13528	1.65206
GOTERM_BP_FAT	GO:0022610~biological adhesion	43	6.14286	0.00332282	CLDN8, EMCN, PCDHA2, PCDHA3, GNE, PCDHA5, KITLG, CTNND1, SPOCK1, ITGB3, MEGF10, PCDHAC2, PCDHAC1, SEMA5A, CDH22, NRCAM, CD47, IGSF11, ARHGAP5, CD93, ITGAV, BCL2, RAC1, CNTNAP2, PCDHA10, SSX2IP, MLLT4, CYR61, APC, EGFR, FLRT2, PTPRC, SVEP1, PCDH11X, PCDH9, PCDH7, PCDH18, ITGA6, F5, FREM2, CDON, DSC3, CLDN1, ANTXR1, ABL2	526	701	13528	1.57761
GOTERM_BP_FAT	GO:0007155~cell adhesion	43	6.14286	0.00339299	CLDN8, EMCN, PCDHA2, PCDHA3, GNE, PCDHA5, KITLG, CTNND1, SPOCK1, ITGB3, MEGF10, PCDHAC2, PCDHAC1, SEMA5A, CDH22, NRCAM, CD47, IGSF11, ARHGAP5, CD93, ITGAV, BCL2, RAC1, CNTNAP2, PCDHA10, SSX2IP, MLLT4, CYR61, APC, EGFR, FLRT2, PTPRC, SVEP1, PCDH11X, PCDH9, PCDH7, PCDH18, ITGA6, F5, FREM2, CDON, DSC3, CLDN1, ANTXR1, ABL2	526	700	13528	1.57986
GOTERM_BP_FAT	GO:0008283~cell proliferation	30	4.28571	0.00340348	FGF5, ZMYND11, CDV3, USP8, ZAK, KITLG, BCL2L2, SPOCK1, EHF, NR2C2, HDGFRP3, CSE1L, BCL2, GAB1, RAC1, INSIG1, FRS2, LHX9, BUB3, CYR61, EGFR, PTPRC, IRS2, ERG, SOX11, RXRA, IGF1, MXD1, ACVR2A, EMP2	526	436	13528	1.76963
GOTERM_BP_FAT	GO:0000122~negative regulation of transcription from RNA polymerase II promoter	21	3	0.00370658	MEF2C, ZMYND11, SATB1, GLIS3, MTDH, STRN3, RXRA, TFCP2L1, MECP2, RB1, PAX3, MBD2, FOXP1, SUZ12, ZNF148, FOXE1, PHF21A, ST18, TCF4, HDAC9, SIM2	526	266	13528	2.03042
GOTERM_BP_FAT	GO:0006491~N-glycan processing	4	0.571429	0.00409736	MGAT4A, ST8SIA4, ST8SIA3, ST8SIA2	526	9	13528	11.4305
GOTERM_BP_FAT	GO:0032869~cellular response to insulin stimulus	9	1.28571	0.00465869	IRS2, ENPP1, PTPN2, RXRA, GAB1, RHOQ, HDAC9, STAT1, PIK3R1	526	68	13528	3.40394
GOTERM_BP_FAT	GO:0016310~phosphorylation	47	6.71429	0.00476677	STK33, PRPF4B, ZAK, ADRBK2, ABI2, PRKX, LATS2, ACVR1C, PRKY, PAK7, PAK2, BCL2, AAK1, GAB1, TNKS, FRS2, NDUFS1, PIK3R1, EGFR, PTPRC, ERG, OOEP, MAK, STK24, CREB1, TGFBR1, MEX3B, TGFBR2, STAT1, CDKL2, MON2, MAP4K3, TP53RK, ATP6V1C1, ACVR2A, HUNK, ICK, RPS6KA3, KSR2, HIPK1, GSK3B, ULK2, NTRK2, NRK, ABL2, UQCRB, ACVR1	526	800	13528	1.51097
GOTERM_BP_FAT	GO:0002521~leukocyte differentiation	13	1.85714	0.00494484	PTPRC, IL7, CEBPG, TGFBR2, OSTM1, CBFB, FOXP1, CHD7, BCL2, AICDA, HDAC9, PIK3R1, APC	526	131	13528	2.55223
GOTERM_BP_FAT	GO:0030334~regulation of cell migration	15	2.14286	0.00615701	EGFR, IRS2, IGF1, ABHD2, ITGB3, GREM1, ARHGAP5, BCL2, F3, RAC1, GAB1, HDAC9, PIK3R1, APC, IGFBP5	526	169	13528	2.28272
GOTERM_BP_FAT	GO:0030098~lymphocyte differentiation	11	1.57143	0.00662944	PTPRC, CHD7, IL7, BCL2, CEBPG, AICDA, HDAC9, CBFB, FOXP1, PIK3R1, APC	526	103	13528	2.74665
GOTERM_BP_FAT	GO:0006892~post-Golgi vesicle-mediated transport	8	1.14286	0.00690366	SCAMP1, AP1B1, AP1G1, GOPC, VPS13A, EXOC5, MON2, RAB3IP	526	58	13528	3.5474
GOTERM_BP_FAT	GO:0001932~regulation of protein amino acid phosphorylation	15	2.14286	0.00752611	EGFR, PTPRC, ZAK, ENPP1, TGFBR1, IGF1, KITLG, RICTOR, EDNRB, ACVR2A, PPP2CA, BCL2, PRKAR1A, GAB1, RAPGEF4	526	173	13528	2.22994
GOTERM_BP_FAT	GO:0007167~enzyme linked receptor protein signaling pathway	24	3.42857	0.00760558	EGFR, FGF5, ZFAND5, REPS2, PTPRD, IRS2, PTPN2, PTPRG, CREB1, TGFBR1, USP9X, TGFBR2, LIFR, RHOQ, MSTN, SOCS5, FOS, ACVR2A, GAB1, NTRK2, FGF1, FRS2, PIK3R1, ACVR1	526	342	13528	1.80482
GOTERM_BP_FAT	GO:0040012~regulation of locomotion	16	2.28571	0.00792894	EGFR, IRS2, IGF1, ABHD2, ITGB3, GREM1, ARHGAP5, F3, BCL2, RAC1, GAB1, HDAC9, PIK3R1, APC, IGFBP5, SCG2	526	192	13528	2.14322
GOTERM_BP_FAT	GO:0010558~negative regulation of macromolecule biosynthetic process	34	4.85714	0.00804757	MEF2C, ZMYND11, GLIS3, BCLAF1, MTDH, ENPP1, TFCP2L1, ITGB3, PAX3, ZNF148, TIA1, LANCL2, ITGAV, TCF4, RUNX2, SIM2, SATB1, CREBZF, STRN3, GMNN, RXRA, MECP2, ZHX3, RB1, MBD2, FOXP1, PURB, SUZ12, TRPS1, FOXE1, PHF21A, ST18, HDAC9, IGFBP5	526	547	13528	1.5986
GOTERM_BP_FAT	GO:0051270~regulation of cell motion	16	2.28571	0.00830087	EGFR, IRS2, TGFBR1, IGF1, ABHD2, ITGB3, GREM1, ARHGAP5, F3, BCL2, RAC1, GAB1, HDAC9, PIK3R1, APC, IGFBP5	526	193	13528	2.13211
GOTERM_BP_FAT	GO:0048469~cell maturation	9	1.28571	0.00840717	NRCAM, PGR, EPAS1, TFCP2L1, NTN4, FOXO3, RUNX2, CBFB, TRIP13	526	75	13528	3.08624
GOTERM_BP_FAT	GO:0006820~anion transport	13	1.85714	0.00977086	GABRG1, SLC12A6, PTGER3, GABRA4, ENPP1, CLCC1, SLC26A2, SLC1A2, SLC1A3, SLCO1A2, CLIC6, CLCN4, CLCN5	526	143	13528	2.33806
GOTERM_BP_FAT	GO:0015698~inorganic anion transport	10	1.42857	0.00996683	SLC12A6, GABRG1, PTGER3, GABRA4, ENPP1, CLCC1, CLIC6, SLC26A2, CLCN4, CLCN5	526	93	13528	2.76544
GOTERM_BP_FAT	GO:0030097~hemopoiesis	18	2.57143	0.0107269	PTPRC, EPAS1, IL7, CEBPG, TGFBR2, ZNF160, KITLG, RB1, OSTM1, CBFB, FOXP1, CHD7, SP1, BCL2, AICDA, HDAC9, PIK3R1, APC	526	236	13528	1.96159
GOTERM_BP_FAT	GO:0016337~cell-cell adhesion	20	2.85714	0.0114437	EGFR, CLDN8, PTPRC, EMCN, PCDHA2, PCDHA3, PCDH11X, PCDHA5, PCDH9, CTNND1, PCDH7, PCDHAC2, PCDH18, PCDHAC1, NRCAM, CDH22, CD93, FREM2, BCL2, DSC3, CLDN1, PCDHA10	526	276	13528	1.86367
GOTERM_BP_FAT	GO:0045892~negative regulation of transcription, DNA-dependent	24	3.42857	0.011888	MEF2C, ZMYND11, SATB1, GLIS3, MTDH, STRN3, RXRA, TFCP2L1, MECP2, ZHX3, RB1, PAX3, MBD2, FOXP1, PURB, SUZ12, ZNF148, TRPS1, FOXE1, PHF21A, ST18, TCF4, HDAC9, SIM2	526	356	13528	1.73384
GOTERM_BP_FAT	GO:0006512~ubiquitin cycle	5	0.714286	0.0128485	TULP4, USP37, SOCS4, SOCS5, ASB5	526	24	13528	5.35805
GOTERM_BP_FAT	GO:0048534~hemopoietic or lymphoid organ development	19	2.71429	0.0129187	PTPRC, EPAS1, IL7, CEBPG, TGFBR1, TGFBR2, ZNF160, KITLG, RB1, OSTM1, CBFB, FOXP1, CHD7, SP1, BCL2, AICDA, HDAC9, PIK3R1, APC	526	260	13528	1.87944
GOTERM_BP_FAT	GO:0040017~positive regulation of locomotion	10	1.42857	0.0137748	EGFR, IRS2, ARHGAP5, F3, BCL2, IGF1, HDAC9, PIK3R1, SCG2, APC	526	98	13528	2.62435
GOTERM_BP_FAT	GO:0051272~positive regulation of cell motion	10	1.42857	0.0137748	EGFR, IRS2, ARHGAP5, F3, BCL2, TGFBR1, IGF1, HDAC9, PIK3R1, APC	526	98	13528	2.62435
GOTERM_BP_FAT	GO:0051253~negative regulation of RNA metabolic process	24	3.42857	0.0143007	MEF2C, ZMYND11, SATB1, GLIS3, MTDH, STRN3, RXRA, TFCP2L1, MECP2, ZHX3, RB1, PAX3, MBD2, FOXP1, PURB, SUZ12, ZNF148, TRPS1, FOXE1, PHF21A, ST18, TCF4, HDAC9, SIM2	526	362	13528	1.7051
GOTERM_BP_FAT	GO:0032870~cellular response to hormone stimulus	12	1.71429	0.0144358	FOS, IRS2, ENPP1, PTPN2, RXRA, PRKAR1A, GAB1, RHOQ, HDAC9, STAT1, LATS2, PIK3R1	526	133	13528	2.32048
GOTERM_BP_FAT	GO:0009890~negative regulation of biosynthetic process	34	4.85714	0.0152545	MEF2C, ZMYND11, GLIS3, BCLAF1, MTDH, ENPP1, TFCP2L1, ITGB3, PAX3, ZNF148, TIA1, LANCL2, ITGAV, TCF4, RUNX2, SIM2, SATB1, CREBZF, STRN3, GMNN, RXRA, MECP2, ZHX3, RB1, MBD2, FOXP1, PURB, SUZ12, TRPS1, FOXE1, PHF21A, ST18, HDAC9, IGFBP5	526	573	13528	1.52606
GOTERM_BP_FAT	GO:0030318~melanocyte differentiation	4	0.571429	0.0153662	EDNRB, GFPT1, BCL2, MITF	526	14	13528	7.34818
GOTERM_BP_FAT	GO:0032868~response to insulin stimulus	10	1.42857	0.0155661	IRS2, ENPP1, PTPN2, RXRA, GAB1, RHOQ, HDAC9, STAT1, PIK3R1, ACVR1C	526	100	13528	2.57186
GOTERM_BP_FAT	GO:0048066~pigmentation during development	5	0.714286	0.0170098	EDNRB, GFPT1, BCL2, MITF, PAX3	526	26	13528	4.94589
GOTERM_BP_FAT	GO:0030323~respiratory tube development	10	1.42857	0.0175229	WNT5A, SP1, EPAS1, TGFBR1, TGFBR2, FGF1, HECA, FOXP1, NFIB, SIM2	526	102	13528	2.52143
GOTERM_BP_FAT	GO:0050931~pigment cell differentiation	4	0.571429	0.018664	EDNRB, GFPT1, BCL2, MITF	526	15	13528	6.8583
GOTERM_BP_FAT	GO:0050678~regulation of epithelial cell proliferation	8	1.14286	0.0199032	EGFR, PGR, EDNRB, CDKN2B, IGF1, FGF1, FOXP1, APC	526	71	13528	2.89787
GOTERM_BP_FAT	GO:0016481~negative regulation of transcription	28	4	0.0210887	MEF2C, GLIS3, ZMYND11, BCLAF1, MTDH, TFCP2L1, PAX3, ZNF148, LANCL2, TCF4, RUNX2, SIM2, SATB1, CREBZF, STRN3, RXRA, MECP2, ZHX3, RB1, MBD2, PURB, FOXP1, SUZ12, TRPS1, FOXE1, PHF21A, ST18, HDAC9	526	459	13528	1.56889
GOTERM_BP_FAT	GO:0030335~positive regulation of cell migration	9	1.28571	0.0220705	EGFR, IRS2, ARHGAP5, F3, BCL2, IGF1, HDAC9, PIK3R1, APC	526	89	13528	2.60076
GOTERM_BP_FAT	GO:0002520~immune system development	19	2.71429	0.0223047	PTPRC, EPAS1, IL7, CEBPG, TGFBR1, TGFBR2, ZNF160, KITLG, RB1, OSTM1, CBFB, FOXP1, CHD7, SP1, BCL2, AICDA, HDAC9, PIK3R1, APC	526	276	13528	1.77049
GOTERM_BP_FAT	GO:0019220~regulation of phosphate metabolic process	29	4.14286	0.0235631	ZAK, ENPP1, PFKFB2, KITLG, LATS2, EDNRB, DGKB, KRAS, CDKN2B, PAK2, BCL2, PPP2CA, GAB1, RAC1, RAPGEF4, SPRED1, FRS2, APC, EGFR, PTPRC, VAV3, TGFBR1, TGFBR2, IGF1, RCAN1, RB1, RICTOR, ACVR2A, PRKAR1A	526	485	13528	1.53782
GOTERM_BP_FAT	GO:0051174~regulation of phosphorus metabolic process	29	4.14286	0.0235631	ZAK, ENPP1, PFKFB2, KITLG, LATS2, EDNRB, DGKB, KRAS, CDKN2B, PAK2, BCL2, PPP2CA, GAB1, RAC1, RAPGEF4, SPRED1, FRS2, APC, EGFR, PTPRC, VAV3, TGFBR1, TGFBR2, IGF1, RCAN1, RB1, RICTOR, ACVR2A, PRKAR1A	526	485	13528	1.53782
GOTERM_BP_FAT	GO:0007588~excretion	7	1	0.0244105	PTGER3, NFAT5, NR3C2, AQP4, CACNA1C, CLCN5, KCNJ1	526	58	13528	3.10397
GOTERM_BP_FAT	GO:0060541~respiratory system development	10	1.42857	0.0244654	WNT5A, CHD7, SP1, EPAS1, TGFBR1, TGFBR2, FGF1, FOXP1, NFIB, SIM2	526	108	13528	2.38135
GOTERM_BP_FAT	GO:0042325~regulation of phosphorylation	28	4	0.024499	ZAK, ENPP1, PFKFB2, KITLG, LATS2, EDNRB, DGKB, KRAS, CDKN2B, PAK2, BCL2, PPP2CA, RAC1, GAB1, RAPGEF4, SPRED1, FRS2, APC, EGFR, PTPRC, VAV3, TGFBR1, TGFBR2, IGF1, RB1, RICTOR, ACVR2A, PRKAR1A	526	466	13528	1.54533
GOTERM_BP_FAT	GO:0010324~membrane invagination	16	2.28571	0.024639	SCAMP1, STON1, AP1B1, AP1G1, TGFBR2, SNX1, MEGF10, SH3BP4, KRAS, CD93, CDC42SE2, ITGAV, RAB22A, RAC1, NECAP1, CLCN5	526	220	13528	1.87045
GOTERM_BP_FAT	GO:0006897~endocytosis	16	2.28571	0.024639	SCAMP1, STON1, AP1B1, AP1G1, TGFBR2, SNX1, MEGF10, SH3BP4, KRAS, CD93, CDC42SE2, ITGAV, RAB22A, RAC1, NECAP1, CLCN5	526	220	13528	1.87045
GOTERM_BP_FAT	GO:0048641~regulation of skeletal muscle tissue development	5	0.714286	0.0246751	COL4A4, BCL2, MSTN, HDAC9, ACVR1	526	29	13528	4.43425
GOTERM_BP_FAT	GO:0018105~peptidyl-serine phosphorylation	5	0.714286	0.0246751	GSK3B, BCL2, TGFBR1, TGFBR2, TNKS	526	29	13528	4.43425
GOTERM_BP_FAT	GO:0035239~tube morphogenesis	11	1.57143	0.0259888	SEMA5A, BBS7, BCL2, TGFBR2, IGF1, NR4A3, PAX3, GREM1, ZIC3, CYR61, ACVR1	526	127	13528	2.2276
GOTERM_BP_FAT	GO:0002053~positive regulation of mesenchymal cell proliferation	4	0.571429	0.0263413	IRS2, ARHGAP5, TGFBR2, FOXP1	526	17	13528	6.05144
GOTERM_BP_FAT	GO:0045926~negative regulation of growth	10	1.42857	0.0271621	PHF17, ADRB1, ENPP1, IL7, BCL2, PPP2CA, MSTN, RB1, GREM1, NPPA	526	110	13528	2.33806
GOTERM_BP_FAT	GO:0043353~enucleate erythrocyte differentiation	3	0.428571	0.0277295	SP1, CEBPG, RB1	526	7	13528	11.0223
GOTERM_BP_FAT	GO:0051968~positive regulation of synaptic transmission, glutamatergic	3	0.428571	0.0277295	EGFR, NTRK2, GRIA4	526	7	13528	11.0223
GOTERM_BP_FAT	GO:0010605~negative regulation of macromolecule metabolic process	40	5.71429	0.0279956	MEF2C, ZMYND11, GLIS3, BCLAF1, MTDH, ENPP1, TFCP2L1, ITGB3, PAX3, LIN28B, ZNF148, TIA1, LANCL2, ITGAV, PPP2CA, PSMD5, TCF4, RUNX2, BUB3, SIM2, SATB1, PTPRC, CREBZF, STRN3, GMNN, RXRA, MECP2, GRIN2A, ZHX3, RB1, MBD2, FOXP1, PURB, SUZ12, TRPS1, FOXE1, PHF21A, ST18, HDAC9, IGFBP5	526	734	13528	1.40156
GOTERM_BP_FAT	GO:0007179~transforming growth factor beta receptor signaling pathway	7	1	0.0283178	FOS, CREB1, USP9X, TGFBR1, TGFBR2, MSTN, ACVR1	526	60	13528	3.00051
GOTERM_BP_FAT	GO:0031327~negative regulation of cellular biosynthetic process	32	4.57143	0.0300517	MEF2C, GLIS3, ZMYND11, BCLAF1, MTDH, ENPP1, TFCP2L1, PAX3, ZNF148, TIA1, LANCL2, TCF4, RUNX2, SIM2, SATB1, CREBZF, STRN3, GMNN, RXRA, MECP2, ZHX3, RB1, MBD2, FOXP1, PURB, SUZ12, TRPS1, FOXE1, PHF21A, ST18, HDAC9, IGFBP5	526	561	13528	1.46702
GOTERM_BP_FAT	GO:0006821~chloride transport	7	1	0.0304174	SLC12A6, GABRG1, GABRA4, CLCC1, CLIC6, CLCN4, CLCN5	526	61	13528	2.95132
GOTERM_BP_FAT	GO:0009628~response to abiotic stimulus	23	3.28571	0.0306054	EGFR, PTPRC, FECH, ZAK, COPS3, TGFBR1, TGFBR2, GRIN2A, ST8SIA1, MSTN, RCAN1, OBFC2A, STAT1, OPN5, FOS, SLC1A2, ADRB1, SLC1A3, KRAS, TFEC, BCL2, RAC1, CACNA1C	526	368	13528	1.60741
GOTERM_BP_FAT	GO:0018107~peptidyl-threonine phosphorylation	4	0.571429	0.0307204	BCL2, TGFBR1, TGFBR2, TNKS	526	18	13528	5.71525
GOTERM_BP_FAT	GO:0060491~regulation of cell projection assembly	4	0.571429	0.0307204	TGFBR1, RAC1, RHOQ, APC	526	18	13528	5.71525
GOTERM_BP_FAT	GO:0010464~regulation of mesenchymal cell proliferation	4	0.571429	0.0307204	IRS2, ARHGAP5, TGFBR2, FOXP1	526	18	13528	5.71525
GOTERM_BP_FAT	GO:0015031~protein transport	41	5.85714	0.0312961	YWHAZ, STON1, AP4E1, AP1B1, AP1G1, MTX3, EXOC8, XPO4, BET1, SNX1, VPS53, RAB3IP, HOOK3, SSR1, HOOK1, UEVLD, TOMM7, CSE1L, GOPC, SEC22A, NECAP1, VPS13A, TNKS, EXOC5, TNPO1, VPS36, SCG2, SCAMP1, GOLT1B, MON2, TIMM8A, RAB11FIP2, LCA5, GSK3B, TRPS1, RAB22A, AKAP5, TOMM20, YIPF5, KPNA4, KPNA1	526	762	13528	1.38381
GOTERM_BP_FAT	GO:0007156~homophilic cell adhesion	11	1.57143	0.0313157	PCDHA2, PCDHA3, PCDH11X, PCDHA5, PCDH9, PCDH7, PCDHAC2, PCDHAC1, PCDH18, CDH22, FREM2, DSC3, PCDHA10	526	131	13528	2.15958
GOTERM_BP_FAT	GO:0010647~positive regulation of cell communication	21	3	0.0320304	EGFR, COL4A4, PTPRC, VAPA, GOLT1B, TGFBR1, PPM1A, IGF1, RICTOR, GRIA4, MBD2, ACVR2A, KRAS, SLC1A3, CDKN2B, MIER1, F3, LANCL2, RAC1, NTRK2, TMOD2	526	329	13528	1.64161
GOTERM_BP_FAT	GO:0008284~positive regulation of cell proliferation	25	3.57143	0.0331589	E2F3, ST8SIA1, KITLG, PAX3, SSR1, CD47, KRAS, ARHGAP5, BCL2, FGF1, RUNX2, SCG2, EGFR, PTPRC, IRS2, IL7, TGFBR1, TGFBR2, LIFR, IGF1, STAT1, FOXP1, SUZ12, HIPK1, F3	526	414	13528	1.55306
GOTERM_BP_FAT	GO:0045597~positive regulation of cell differentiation	16	2.28571	0.0338265	PTPRC, IL7, TGFBR2, KITLG, RB1, FOXO3, SOCS5, NRCAM, AGTR1, ACVR2A, CDKN2B, BCL2, RUNX2, FNDC3B, APC, ACVR1	526	229	13528	1.79693
GOTERM_BP_FAT	GO:0060021~palate development	5	0.714286	0.0341273	CHD7, TGFBR1, TGFBR2, FOXE1, ASPH	526	32	13528	4.01854
GOTERM_BP_FAT	GO:0045184~establishment of protein localization	41	5.85714	0.0353263	YWHAZ, STON1, AP4E1, AP1B1, AP1G1, MTX3, EXOC8, XPO4, BET1, SNX1, VPS53, RAB3IP, HOOK3, SSR1, HOOK1, UEVLD, TOMM7, CSE1L, GOPC, SEC22A, NECAP1, VPS13A, TNKS, EXOC5, TNPO1, VPS36, SCG2, SCAMP1, GOLT1B, MON2, TIMM8A, RAB11FIP2, LCA5, GSK3B, TRPS1, RAB22A, AKAP5, TOMM20, YIPF5, KPNA4, KPNA1	526	769	13528	1.37121
GOTERM_BP_FAT	GO:0010629~negative regulation of gene expression	29	4.14286	0.0367985	MEF2C, GLIS3, ZMYND11, BCLAF1, MTDH, TFCP2L1, PAX3, LIN28B, ZNF148, LANCL2, TCF4, RUNX2, SIM2, SATB1, CREBZF, STRN3, RXRA, MECP2, ZHX3, RB1, MBD2, PURB, FOXP1, SUZ12, TRPS1, FOXE1, PHF21A, ST18, HDAC9	526	504	13528	1.47984
GOTERM_BP_FAT	GO:0030183~B cell differentiation	6	0.857143	0.0375577	BCL2, CEBPG, AICDA, HDAC9, FOXP1, PIK3R1	526	48	13528	3.21483
GOTERM_BP_FAT	GO:0043434~response to peptide hormone stimulus	12	1.71429	0.0375636	IRS2, ENPP1, PTPN2, BCL2, RXRA, GAB1, RHOQ, NR4A3, HDAC9, STAT1, PIK3R1, ACVR1C	526	154	13528	2.00405
GOTERM_BP_FAT	GO:0046324~regulation of glucose import	5	0.714286	0.0376844	SLC1A2, IRS2, ENPP1, RHOQ, PIK3R1	526	33	13528	3.89676
GOTERM_BP_FAT	GO:0030324~lung development	9	1.28571	0.0384388	WNT5A, SP1, EPAS1, TGFBR1, TGFBR2, FGF1, FOXP1, NFIB, SIM2	526	99	13528	2.33806
GOTERM_BP_FAT	GO:0048754~branching morphogenesis of a tube	7	1	0.0398221	SEMA5A, BCL2, TGFBR2, IGF1, GREM1, CYR61, ACVR1	526	65	13528	2.7697
GOTERM_BP_FAT	GO:0009914~hormone transport	6	0.857143	0.0405447	SLC16A2, YWHAZ, RAPGEF4, SLC30A8, CACNA1C, PCLO	526	49	13528	3.14922
GOTERM_BP_FAT	GO:0030155~regulation of cell adhesion	11	1.57143	0.0406807	CD47, EMCN, VAV3, ITGA6, BCL2, PPP2CA, PODXL, FGF1, PIK3R1, CYR61, APC	526	137	13528	2.065
GOTERM_BP_FAT	GO:0010827~regulation of glucose transport	5	0.714286	0.0414461	SLC1A2, IRS2, ENPP1, RHOQ, PIK3R1	526	34	13528	3.78215
GOTERM_BP_FAT	GO:0070585~protein localization in mitochondrion	5	0.714286	0.0414461	YWHAZ, TOMM7, MTX3, TOMM20, TIMM8A	526	34	13528	3.78215
GOTERM_BP_FAT	GO:0006626~protein targeting to mitochondrion	5	0.714286	0.0414461	YWHAZ, TOMM7, MTX3, TOMM20, TIMM8A	526	34	13528	3.78215
GOTERM_BP_FAT	GO:0050806~positive regulation of synaptic transmission	5	0.714286	0.0414461	EGFR, COL4A4, SLC1A3, NTRK2, GRIA4	526	34	13528	3.78215
GOTERM_BP_FAT	GO:0016044~membrane organization	23	3.28571	0.0416429	EGFR, SCAMP1, STON1, VAV3, AP1B1, VAPA, AP1G1, TGFBR2, SNX1, MEGF10, TIMM8A, NRCAM, SH3BP4, KRAS, CD93, CDC42SE2, ITGAV, BCL2, RAB22A, RAC1, NECAP1, VAMP3, CLCN5	526	381	13528	1.55257
GOTERM_BP_FAT	GO:0009416~response to light stimulus	11	1.57143	0.0424097	EGFR, OPN5, FOS, SLC1A2, SLC1A3, FECH, KRAS, COPS3, BCL2, GRIN2A, CACNA1C	526	138	13528	2.05004
GOTERM_BP_FAT	GO:0021700~developmental maturation	9	1.28571	0.0424841	NRCAM, PGR, EPAS1, TFCP2L1, NTN4, FOXO3, RUNX2, CBFB, TRIP13	526	101	13528	2.29176
GOTERM_BP_FAT	GO:0045934~negative regulation of nucleobase, nucleoside, nucleotide and nucleic acid metabolic process	29	4.14286	0.0430884	MEF2C, GLIS3, ZMYND11, BCLAF1, MTDH, TFCP2L1, PAX3, ZNF148, LANCL2, TCF4, RUNX2, SIM2, SATB1, CREBZF, STRN3, GMNN, RXRA, MECP2, ZHX3, RB1, MBD2, PURB, FOXP1, SUZ12, TRPS1, FOXE1, PHF21A, ST18, HDAC9	526	512	13528	1.45672
GOTERM_BP_FAT	GO:0051094~positive regulation of developmental process	18	2.57143	0.0435508	PTPRC, IL7, TGFBR2, KITLG, RB1, SOCS5, FOXO3, NRCAM, AGTR1, ACVR2A, CDKN2B, F3, BCL2, HDAC9, RUNX2, FNDC3B, APC, ACVR1	526	278	13528	1.66524
GOTERM_BP_FAT	GO:0016202~regulation of striated muscle tissue development	6	0.857143	0.0436718	COL4A4, BCL2, TGFBR2, MSTN, HDAC9, ACVR1	526	50	13528	3.08624
GOTERM_BP_FAT	GO:0009719~response to endogenous stimulus	24	3.42857	0.0443998	IRS2, ENPP1, PTPN2, STRN3, TGFBR1, RXRA, TGFBR2, GRIN2A, RHOQ, MSTN, RCAN1, NR4A3, STAT1, LATS2, ACVR1C, FOS, GSTM3, SLC1A2, KRAS, BCL2, GAB1, PRKAR1A, HDAC9, PIK3R1	526	405	13528	1.52407
GOTERM_BP_FAT	GO:0042981~regulation of apoptosis	42	6	0.0447178	MEF2C, YWHAZ, BCLAF1, ZAK, HOXA13, XIAP, MITF, BCL2L2, FOXO3, ACVR1C, PAK7, EDNRB, KRAS, PTGIS, BAG1, TIA1, PPP2CA, BCL2, RAC1, HSPA5, SCG2, APC, EGFR, PTPRC, VAV3, IL7, CREB1, TGFBR1, CEBPG, ARHGEF6, RXRA, GRIN2A, IGF1, STAT1, JMY, CASP10, TXNDC12, HIPK1, GSK3B, F3, ACVR1, TP53INP1	526	804	13528	1.34351
GOTERM_BP_FAT	GO:0042698~ovulation cycle	7	1	0.0451447	EGFR, PGR, ERMP1, BCL2, MSTN, ADAMTS1, FOXO3	526	67	13528	2.68702
GOTERM_BP_FAT	GO:0001569~patterning of blood vessels	4	0.571429	0.0459811	SEMA5A, TGFBR2, CYR61, ACVR1	526	21	13528	4.89879
GOTERM_BP_FAT	GO:0046849~bone remodeling	4	0.571429	0.0459811	ENPP1, IL7, MITF, RAC1	526	21	13528	4.89879
GOTERM_BP_FAT	GO:0018210~peptidyl-threonine modification	4	0.571429	0.0459811	BCL2, TGFBR1, TGFBR2, TNKS	526	21	13528	4.89879
GOTERM_BP_FAT	GO:0048634~regulation of muscle development	6	0.857143	0.0469396	COL4A4, BCL2, TGFBR2, MSTN, HDAC9, ACVR1	526	51	13528	3.02572
GOTERM_BP_FAT	GO:0009314~response to radiation	14	2	0.048175	EGFR, PTPRC, FECH, ZAK, COPS3, GRIN2A, OBFC2A, OPN5, FOS, SLC1A2, KRAS, SLC1A3, BCL2, CACNA1C	526	200	13528	1.8003
GOTERM_BP_FAT	GO:0043067~regulation of programmed cell death	42	6	0.0493418	MEF2C, YWHAZ, BCLAF1, ZAK, HOXA13, XIAP, MITF, BCL2L2, FOXO3, ACVR1C, PAK7, EDNRB, KRAS, PTGIS, BAG1, TIA1, PPP2CA, BCL2, RAC1, HSPA5, SCG2, APC, EGFR, PTPRC, VAV3, IL7, CREB1, TGFBR1, CEBPG, ARHGEF6, RXRA, GRIN2A, IGF1, STAT1, JMY, CASP10, TXNDC12, HIPK1, GSK3B, F3, ACVR1, TP53INP1	526	812	13528	1.33027
GOTERM_BP_FAT	GO:0009725~response to hormone stimulus	22	3.14286	0.04954	IRS2, ENPP1, PTPN2, STRN3, TGFBR1, RXRA, TGFBR2, RHOQ, MSTN, RCAN1, NR4A3, STAT1, LATS2, ACVR1C, FOS, GSTM3, KRAS, BCL2, GAB1, PRKAR1A, HDAC9, PIK3R1	526	367	13528	1.54172
GOTERM_BP_FAT	GO:0051172~negative regulation of nitrogen compound metabolic process	29	4.14286	0.0495593	MEF2C, GLIS3, ZMYND11, BCLAF1, MTDH, TFCP2L1, PAX3, ZNF148, LANCL2, TCF4, RUNX2, SIM2, SATB1, CREBZF, STRN3, GMNN, RXRA, MECP2, ZHX3, RB1, MBD2, PURB, FOXP1, SUZ12, TRPS1, FOXE1, PHF21A, ST18, HDAC9	526	519	13528	1.43707
GOTERM_BP_FAT	GO:0048565~gut development	5	0.714286	0.0495834	EDNRB, BBS7, BCL2, TGFBR1, RXRA	526	36	13528	3.57203
GOTERM_BP_FAT	GO:0031099~regeneration	7	1	0.0508903	BCL2, TGFBR1, RXRA, LIFR, MSTN, IGF1, NR4A3	526	69	13528	2.60914
GOTERM_BP_FAT	GO:0046545~development of primary female sexual characteristics	7	1	0.0508903	PGR, ERMP1, CHD7, BCL2, ADAMTS1, FOXO3, LHX9	526	69	13528	2.60914
GOTERM_BP_FAT	GO:0046660~female sex differentiation	7	1	0.0508903	PGR, ERMP1, CHD7, BCL2, ADAMTS1, FOXO3, LHX9	526	69	13528	2.60914
GOTERM_BP_FAT	GO:0006839~mitochondrial transport	7	1	0.0508903	YWHAZ, SLC1A3, TOMM7, MTX3, BCL2, TOMM20, TIMM8A	526	69	13528	2.60914
GOTERM_BP_FAT	GO:0008104~protein localization	45	6.42857	0.0513279	YWHAZ, STON1, AP4E1, AP1B1, EXOC8, AP1G1, MTX3, XPO4, BET1, SNX1, VPS53, MXI1, RAB3IP, HOOK3, SSR1, HOOK1, UEVLD, TOMM7, CSE1L, GOPC, SEC22A, NECAP1, VPS13A, TNKS, EXOC5, TNPO1, VPS36, SCG2, SCAMP1, EGFR, GOLT1B, GRIN2A, G3BP2, MON2, TIMM8A, RAB11FIP2, LCA5, GSK3B, TRPS1, RAB22A, AKAP5, TOMM20, YIPF5, KPNA4, KPNA1	526	882	13528	1.31218
GOTERM_BP_FAT	GO:0010828~positive regulation of glucose transport	4	0.571429	0.0517568	SLC1A2, IRS2, RHOQ, PIK3R1	526	22	13528	4.67611
GOTERM_BP_FAT	GO:0046326~positive regulation of glucose import	4	0.571429	0.0517568	SLC1A2, IRS2, RHOQ, PIK3R1	526	22	13528	4.67611
GOTERM_BP_FAT	GO:0010941~regulation of cell death	42	6	0.05224	MEF2C, YWHAZ, BCLAF1, ZAK, HOXA13, XIAP, MITF, BCL2L2, FOXO3, ACVR1C, PAK7, EDNRB, KRAS, PTGIS, BAG1, TIA1, PPP2CA, BCL2, RAC1, HSPA5, SCG2, APC, EGFR, PTPRC, VAV3, IL7, CREB1, TGFBR1, CEBPG, ARHGEF6, RXRA, GRIN2A, IGF1, STAT1, JMY, CASP10, TXNDC12, HIPK1, GSK3B, F3, ACVR1, TP53INP1	526	815	13528	1.32538
GOTERM_BP_FAT	GO:0007229~integrin-mediated signaling pathway	7	1	0.0539233	CD47, VAV3, GAB2, ITGA6, ITGAV, ADAMTS1, ITGB3	526	70	13528	2.57186
GOTERM_BP_FAT	GO:0045637~regulation of myeloid cell differentiation	7	1	0.0539233	ACVR2A, MITF, KITLG, RB1, FOXO3, PURB, APC	526	70	13528	2.57186
GOTERM_BP_FAT	GO:0008286~insulin receptor signaling pathway	5	0.714286	0.0539576	IRS2, PTPN2, GAB1, RHOQ, PIK3R1	526	37	13528	3.47549
GOTERM_BP_FAT	GO:0001667~ameboidal cell migration	5	0.714286	0.0539576	ZFAND5, EDNRB, KITLG, PAX3, ACVR1	526	37	13528	3.47549
GOTERM_BP_FAT	GO:0051971~positive regulation of transmission of nerve impulse	5	0.714286	0.0539576	EGFR, COL4A4, SLC1A3, NTRK2, GRIA4	526	37	13528	3.47549
GOTERM_BP_FAT	GO:0043550~regulation of lipid kinase activity	3	0.428571	0.0550289	VAV3, RAC1, RB1	526	10	13528	7.71559
GOTERM_BP_FAT	GO:0017156~calcium ion-dependent exocytosis	4	0.571429	0.0578645	TRIM36, VAMP3, RAPGEF4, CACNA1C	526	23	13528	4.47281
GOTERM_BP_FAT	GO:0001755~neural crest cell migration	4	0.571429	0.0578645	EDNRB, KITLG, PAX3, ACVR1	526	23	13528	4.47281
GOTERM_BP_FAT	GO:0033365~protein localization in organelle	11	1.57143	0.0580615	YWHAZ, TOMM7, CSE1L, MTX3, TRPS1, TOMM20, KPNA4, TNPO1, KPNA1, RAB3IP, TIMM8A	526	146	13528	1.93771
GOTERM_BP_FAT	GO:0045137~development of primary sexual characteristics	10	1.42857	0.058866	PGR, ACVR2A, ERMP1, CHD7, HOXA13, BCL2, BCL2L2, ADAMTS1, FOXO3, LHX9	526	127	13528	2.02509
GOTERM_BP_FAT	GO:0000075~cell cycle checkpoint	8	1.14286	0.063253	ZAK, CDKN2B, RB1, OBFC2A, ZWILCH, CEP63, BUB3, APC	526	91	13528	2.26098
GOTERM_BP_FAT	GO:0018209~peptidyl-serine modification	5	0.714286	0.0633108	GSK3B, BCL2, TGFBR1, TGFBR2, TNKS	526	39	13528	3.29726
GOTERM_BP_FAT	GO:0031646~positive regulation of neurological system process	5	0.714286	0.0633108	EGFR, COL4A4, SLC1A3, NTRK2, GRIA4	526	39	13528	3.29726
GOTERM_BP_FAT	GO:0001655~urogenital system development	9	1.28571	0.0641203	AGTR1, HOXA13, BCL2, SOX11, TGFBR1, ADAMTS1, GREM1, ACVR1, APC	526	110	13528	2.10425
GOTERM_BP_FAT	GO:0043549~regulation of kinase activity	21	3	0.0642466	EGFR, PTPRC, VAV3, ZAK, PFKFB2, TGFBR1, TGFBR2, KITLG, RB1, LATS2, DGKB, KRAS, CDKN2B, PAK2, PPP2CA, GAB1, PRKAR1A, RAC1, SPRED1, FRS2, APC	526	357	13528	1.51286
GOTERM_BP_FAT	GO:0000082~G1/S transition of mitotic cell cycle	6	0.857143	0.0654006	EGFR, PPP6C, BCL2, RB1, LATS2, ACVR1	526	56	13528	2.75557
GOTERM_BP_FAT	GO:0060324~face development	3	0.428571	0.0655698	ZFAND5, CHD7, ASPH	526	11	13528	7.01417
GOTERM_BP_FAT	GO:0030308~negative regulation of cell growth	8	1.14286	0.0662933	PHF17, ENPP1, IL7, BCL2, PPP2CA, RB1, GREM1, NPPA	526	92	13528	2.2364
GOTERM_BP_FAT	GO:0001763~morphogenesis of a branching structure	7	1	0.0671307	SEMA5A, BCL2, TGFBR2, IGF1, GREM1, CYR61, ACVR1	526	74	13528	2.43284
GOTERM_BP_FAT	GO:0051341~regulation of oxidoreductase activity	5	0.714286	0.0682858	EGFR, AGTR1, ACVR2A, KRAS, ABL2	526	40	13528	3.21483
GOTERM_BP_FAT	GO:0017038~protein import	10	1.42857	0.0687972	YWHAZ, TOMM7, CSE1L, MTX3, TRPS1, TOMM20, KPNA4, TNPO1, KPNA1, TIMM8A	526	131	13528	1.96325
GOTERM_BP_FAT	GO:0048193~Golgi vesicle transport	10	1.42857	0.0687972	SCAMP1, AP1B1, AP1G1, GOPC, SEC22A, BET1, VPS13A, EXOC5, MON2, RAB3IP	526	131	13528	1.96325
GOTERM_BP_FAT	GO:0007548~sex differentiation	11	1.57143	0.069545	PGR, ACVR2A, ERMP1, CHD7, HOXA13, BCL2, BCL2L2, ADAMTS1, FOXO3, CDKL2, LHX9	526	151	13528	1.87354
GOTERM_BP_FAT	GO:0016477~cell migration	17	2.42857	0.0722701	ZFAND5, VAV3, PODXL, TGFBR1, ABI2, DCDC2, KITLG, PAX3, NRCAM, EDNRB, GAB2, ITGA6, RAC1, FOXE1, APC, ACVR1, SCG2	526	276	13528	1.58412
GOTERM_BP_FAT	GO:0006366~transcription from RNA polymerase II promoter	15	2.14286	0.0726214	E2F3, STON1, EPAS1, TAF4B, AFF4, NFYA, PAX3, STAT1, AHR, CBFB, ELL2, TAF5L, TRPS1, NFAT5, TRIP13	526	234	13528	1.64863
GOTERM_BP_FAT	GO:0001501~skeletal system development	19	2.71429	0.0727278	EGFR, WNT5A, TAPT1, ZFAND5, HOXA13, TGFBR1, TGFBR2, IGF1, SLC26A2, CBFB, ACVR2A, RPS6KA3, CHD7, SP1, BCL2, TRPS1, GFPT1, RUNX2, IGFBP5	526	319	13528	1.53183
GOTERM_BP_FAT	GO:0042113~B cell activation	7	1	0.0743805	PTPRC, BCL2, CEBPG, AICDA, HDAC9, FOXP1, PIK3R1	526	76	13528	2.36882
GOTERM_BP_FAT	GO:0032268~regulation of cellular protein metabolic process	26	3.71429	0.0748385	NCBP1, ZAK, ENPP1, NANOS1, KITLG, ITGB3, EDNRB, AGTR1, BCL2, ITGAV, PPP2CA, TIA1, GAB1, QKI, RAPGEF4, PSMD5, BUB3, EGFR, PTPRC, TGFBR1, IGF1, RICTOR, ACVR2A, EIF4E, PRKAR1A, IGFBP5	526	474	13528	1.41073
GOTERM_BP_FAT	GO:0001558~regulation of cell growth	13	1.85714	0.0754044	ENPP1, IL7, TGFBR1, RB1, GREM1, NRCAM, PHF17, AGTR1, PPP2CA, BCL2, NPPA, IGFBP5, CYR61	526	194	13528	1.72341
GOTERM_BP_FAT	GO:0051052~regulation of DNA metabolic process	9	1.28571	0.0755941	PTPRC, MRE11A, PPP2CA, CEBPG, GMNN, IGF1, KITLG, TNKS, KPNA1	526	114	13528	2.03042
GOTERM_BP_FAT	GO:0001542~ovulation from ovarian follicle	3	0.428571	0.0767161	PGR, ADAMTS1, FOXO3	526	12	13528	6.42966
GOTERM_BP_FAT	GO:0014910~regulation of smooth muscle cell migration	3	0.428571	0.0767161	BCL2, IGF1, IGFBP5	526	12	13528	6.42966
GOTERM_BP_FAT	GO:0046903~secretion	18	2.57143	0.0769394	SCAMP1, YWHAZ, PTGER3, EXOC8, NR3C2, AQP4, PCLO, KCNJ1, TRIM36, NTRK2, NFAT5, RAPGEF4, VAMP3, EXOC5, CACNA1C, SLC30A8, CLCN5, SCG2	526	300	13528	1.54312
GOTERM_BP_FAT	GO:0016311~dephosphorylation	11	1.57143	0.0770805	PPP6C, PTPRC, PTPRD, PTPN2, PTPRG, BCL2, PPP2CA, SSH2, PPM1A, MTMR9, SACM1L	526	154	13528	1.83705
GOTERM_BP_FAT	GO:0043473~pigmentation	6	0.857143	0.0781653	EDNRB, BBS7, GFPT1, BCL2, MITF, PAX3	526	59	13528	2.61545
GOTERM_BP_FAT	GO:0006887~exocytosis	9	1.28571	0.0786437	SCAMP1, YWHAZ, TRIM36, EXOC8, VAMP3, RAPGEF4, EXOC5, CACNA1C, PCLO	526	115	13528	2.01276
GOTERM_BP_FAT	GO:0048732~gland development	10	1.42857	0.0797173	EGFR, PGR, IRS2, HOXA13, BCL2, CREB1, TFCP2L1, TGFBR1, FOXE1, IGF1	526	135	13528	1.90508
GOTERM_BP_FAT	GO:0051051~negative regulation of transport	10	1.42857	0.0797173	IRS2, ENPP1, BCL2, ITGAV, GOPC, RAC1, G3BP2, ITGB3, MXI1, ACVR1C	526	135	13528	1.90508
GOTERM_BP_FAT	GO:0045785~positive regulation of cell adhesion	6	0.857143	0.0826969	CD47, VAV3, ITGA6, FGF1, CYR61, APC	526	60	13528	2.57186
GOTERM_BP_FAT	GO:0042327~positive regulation of phosphorylation	8	1.14286	0.0827956	EGFR, ACVR2A, EDNRB, BCL2, TGFBR1, IGF1, KITLG, RICTOR	526	97	13528	2.12112
GOTERM_BP_FAT	GO:0030073~insulin secretion	4	0.571429	0.0854265	RAPGEF4, SLC30A8, CACNA1C, PCLO	526	27	13528	3.81017
GOTERM_BP_FAT	GO:0003006~reproductive developmental process	16	2.28571	0.086807	ERMP1, HOXA13, AFF4, BCL2L2, FOXO3, CDKL2, NR2C2, HOOK1, PGR, ACVR2A, CHD7, BCL2, ADAMTS1, LHX9, TRIP13, ACVR1	526	262	13528	1.5706
GOTERM_BP_FAT	GO:0040014~regulation of multicellular organism growth	6	0.857143	0.0873647	ADRB1, CHD7, BCL2, CREB1, IGF1, ACVR1C	526	61	13528	2.5297
GOTERM_BP_FAT	GO:0051338~regulation of transferase activity	21	3	0.0880543	EGFR, PTPRC, VAV3, ZAK, PFKFB2, TGFBR1, TGFBR2, KITLG, RB1, LATS2, DGKB, KRAS, CDKN2B, PAK2, PPP2CA, GAB1, PRKAR1A, RAC1, SPRED1, FRS2, APC	526	372	13528	1.45186
GOTERM_BP_FAT	GO:0006607~NLS-bearing substrate import into nucleus	3	0.428571	0.0884052	TRPS1, KPNA4, KPNA1	526	13	13528	5.93507
GOTERM_BP_FAT	GO:0045792~negative regulation of cell size	8	1.14286	0.0900014	PHF17, ENPP1, IL7, BCL2, PPP2CA, RB1, GREM1, NPPA	526	99	13528	2.07827
GOTERM_BP_FAT	GO:0045927~positive regulation of growth	7	1	0.0901613	CHD7, IL7, BCL2, CREB1, TFCP2L1, TGFBR1, TGFBR2	526	80	13528	2.25038
GOTERM_BP_FAT	GO:0048598~embryonic morphogenesis	18	2.57143	0.0904935	WNT5A, HOXA13, TGFBR1, TGFBR2, GRSF1, NR4A3, PAX3, GREM1, ACVR2A, CHD7, SP1, CDON, GFPT1, PRKAR1A, KIAA1715, FOXE1, FRS2, ACVR1	526	307	13528	1.50793
GOTERM_BP_FAT	GO:0007242~intracellular signaling cascade	59	8.42857	0.0918286	ZAK, RHOQ, LATS2, PGR, AGTR1, EDNRB, ARL5A, ARHGAP5, GAB1, RAPGEF5, RAPGEF4, SPRED1, FGF1, FRS2, ARL5B, EGFR, INADL, RSU1, PTGER3, RXRA, ARHGEF6, G3BP2, DCDC2, SOCS4, RB1, SOCS5, PCLO, MAP4K3, ADRB1, KSR2, HIPK1, ARL8B, ASB5, ASB6, WNT5A, USP8, KRAS, DGKB, PPP2CA, RAC1, PIK3R1, SCG2, PTPRC, VAV3, TGFBR1, IGF1, RCAN1, TRIM23, CEP63, STAT1, SHANK2, TXNDC12, ICK, RPS6KA3, TULP4, GSK3B, RAB22A, PRKAR…	526	1256	13528	1.20812
GOTERM_BP_FAT	GO:0022602~ovulation cycle process	6	0.857143	0.0921672	PGR, ERMP1, BCL2, MSTN, ADAMTS1, FOXO3	526	62	13528	2.4889
GOTERM_BP_FAT	GO:0007173~epidermal growth factor receptor signaling pathway	4	0.571429	0.0930467	EGFR, REPS2, GAB1, SOCS5	526	28	13528	3.67409
GOTERM_BP_FAT	GO:0003014~renal system process	4	0.571429	0.0930467	AGTR1, PTGER3, BCL2, CACNA1C	526	28	13528	3.67409
GOTERM_BP_FAT	GO:0045937~positive regulation of phosphate metabolic process	8	1.14286	0.0937327	EGFR, ACVR2A, EDNRB, BCL2, TGFBR1, IGF1, KITLG, RICTOR	526	100	13528	2.05749
GOTERM_BP_FAT	GO:0010562~positive regulation of phosphorus metabolic process	8	1.14286	0.0937327	EGFR, ACVR2A, EDNRB, BCL2, TGFBR1, IGF1, KITLG, RICTOR	526	100	13528	2.05749
GOTERM_BP_FAT	GO:0032504~multicellular organism reproduction	26	3.71429	0.094254	ERMP1, SPIN1, ZFP41, USP9X, BCL2L2, FOXO3, NR2C2, HOOK1, PGR, ZNF148, BCL2, QKI, WDR33, TRIP13, EGFR, MAK, TGFBR1, CREB1, AFF4, MSTN, MBD2, ACVR2A, CATSPER2, SP1, ADAMTS1, ACVR1	526	487	13528	1.37307
GOTERM_BP_FAT	GO:0048609~reproductive process in a multicellular organism	26	3.71429	0.094254	ERMP1, SPIN1, ZFP41, USP9X, BCL2L2, FOXO3, NR2C2, HOOK1, PGR, ZNF148, BCL2, QKI, WDR33, TRIP13, EGFR, MAK, TGFBR1, CREB1, AFF4, MSTN, MBD2, ACVR2A, CATSPER2, SP1, ADAMTS1, ACVR1	526	487	13528	1.37307
GOTERM_BP_FAT	GO:0042127~regulation of cell proliferation	39	5.57143	0.0944107	E2F3, MITF, ST8SIA1, KITLG, PAX3, MXI1, SSR1, PGR, CD47, AGTR1, EDNRB, ARHGAP5, KRAS, CDKN2B, BCL2, ASPH, FGF1, RUNX2, SCG2, APC, EGFR, PTPRC, IRS2, IL7, TGFBR1, RXRA, TGFBR2, LIFR, IGF1, RB1, MBD2, STAT1, FOXP1, SUZ12, HIPK1, F3, ADAMTS1, NFIB, IGFBP5	526	787	13528	1.27449
GOTERM_BP_FAT	GO:0046879~hormone secretion	5	0.714286	0.0960314	YWHAZ, RAPGEF4, SLC30A8, CACNA1C, PCLO	526	45	13528	2.85763
GOTERM_BP_FAT	GO:0009749~response to glucose stimulus	5	0.714286	0.0960314	SLC8A1, PFKFB2, TGFBR2, SLC30A8, ACVR1C	526	45	13528	2.85763
GOTERM_BP_FAT	GO:0043066~negative regulation of apoptosis	20	2.85714	0.0961652	EGFR, MEF2C, YWHAZ, XIAP, IL7, TGFBR1, MITF, IGF1, BCL2L2, PAK7, EDNRB, KRAS, BAG1, GSK3B, F3, BCL2, HSPA5, APC, ACVR1, SCG2	526	354	13528	1.45303
GOTERM_BP_FAT	GO:0007169~transmembrane receptor protein tyrosine kinase signaling pathway	14	2	0.096951	EGFR, FGF5, ZFAND5, IRS2, REPS2, PTPRG, PTPN2, RHOQ, SOCS5, NTRK2, GAB1, FGF1, FRS2, PIK3R1	526	224	13528	1.60741
GOTERM_BP_FAT	GO:0007389~pattern specification process	16	2.28571	0.0983138	OOEP, BBS7, TGFBR1, TGFBR2, GRSF1, GREM1, ZIC3, SEMA5A, ACVR2A, HIPK1, ASPH, FRS2, CYR61, APC, SIM2, ACVR1	526	267	13528	1.54119
GOTERM_BP_FAT	GO:0042692~muscle cell differentiation	9	1.28571	0.0984593	KRAS, CDON, RXRA, IGF1, QKI, RCAN1, RB1, FOXP1, ACVR1	526	121	13528	1.91296
GOTERM_BP_FAT	GO:0048610~reproductive cellular process	11	1.57143	0.0995668	HOOK1, ACVR2A, TRIM36, BCL2, TGFBR1, AFF4, BCL2L2, FOXO3, NR2C2, TRIP13, ACVR1	526	162	13528	1.74633

## Sheet: GOTERM_CC_FAT
Category	Term	Count	%	PValue	Genes	List Total	Pop Hits	Pop Total	Fold Enrichment
GOTERM_CC_FAT	GO:0043005~neuron projection	26	3.71429	0.000403311	MYO5A, KIAA1598, EXOC8, PPM1A, ABI2, GRIN3A, KCNJ2, NRCAM, SLC1A2, SLC1A3, GOPC, KLHL24, APC, SLC12A6, RXRA, STRN3, GRIN2A, GRIA4, STAT1, SEPT11, GSK3B, NTRK2, TMOD2, SLC38A1, ERC2, CACNA1C	447	342	12782	2.17389
GOTERM_CC_FAT	GO:0012505~endomembrane system	45	6.42857	0.00113812	CYP2U1, MTDH, VAPA, AP4E1, MAL2, AP1B1, AP1G1, ST8SIA1, BET1, ST8SIA3, ITGB3, ST8SIA2, WTAP, SSR1, PIGK, EDNRB, MALL, CSE1L, INSIG2, BCL2, AAK1, CACYBP, SEC22A, MRPL19, NECAP1, TNKS, HSPA5, ASPH, ENTPD4, TNPO1, FRS2, SCAMP1, EGFR, PTGER3, ATP11B, GRIA4, NAV3, TRIM23, SACM1L, SH3BP4, LAMP2, KIF1B, ST8SIA4, KPNA4, KPNA1	447	782	12782	1.6455
GOTERM_CC_FAT	GO:0042995~cell projection	39	5.57143	0.00419245	MYO5A, KIAA1598, BBS7, EXOC8, PPM1A, CTNND1, ABI2, GRIN3A, KCNJ2, RAB3IP, NRCAM, SLC1A2, SLC1A3, GOPC, RAC1, KLHL24, FGD6, USH2A, APC, SLC12A6, SH3PXD2A, STRN3, RXRA, MUC20, GRIN2A, GRIA4, STAT1, SEPT11, PROM2, CATSPER2, LCA5, GSK3B, NTRK2, TMOD2, ANTXR1, FABP2, ERC2, SLC38A1, CACNA1C	447	697	12782	1.60001
GOTERM_CC_FAT	GO:0005624~membrane fraction	43	6.14286	0.00630631	CYP2U1, VAPA, DPP10, PPM1A, MMD, CTNND1, CNP, FOXO3, SLC26A2, PCDHAC2, PCDHAC1, EDNRB, FOS, SLC1A2, KRAS, SLC1A3, DGKB, BCL2, GOPC, RAC1, PXMP4, ELOVL2, FUT4, SNTB2, PCDHA10, TNKS, RAPGEF4, NT5E, FRS2, USP14, DTNA, SLC12A6, SLC8A1, CLCC1, GRIN2A, SLC16A2, LAMP2, ADRB1, CD59, DSC3, VAMP3, ERC2, CPD, SLC38A1, CACNA1C	447	809	12782	1.51989
GOTERM_CC_FAT	GO:0016602~CCAAT-binding factor complex	3	0.428571	0.00695598	NFYC, NFYB, NFYA	447	4	12782	21.4463
GOTERM_CC_FAT	GO:0030426~growth cone	7	1	0.0109406	MYO5A, EXOC8, GSK3B, NTRK2, TMOD2, ERC2, APC	447	54	12782	3.70677
GOTERM_CC_FAT	GO:0005626~insoluble fraction	43	6.14286	0.0115461	CYP2U1, VAPA, DPP10, PPM1A, MMD, CTNND1, CNP, FOXO3, SLC26A2, PCDHAC2, PCDHAC1, EDNRB, FOS, SLC1A2, KRAS, SLC1A3, DGKB, BCL2, GOPC, RAC1, PXMP4, ELOVL2, FUT4, SNTB2, PCDHA10, TNKS, RAPGEF4, NT5E, FRS2, USP14, DTNA, SLC12A6, SLC8A1, CLCC1, GRIN2A, SLC16A2, LAMP2, ADRB1, CD59, DSC3, VAMP3, ERC2, CPD, SLC38A1, CACNA1C	447	839	12782	1.46554
GOTERM_CC_FAT	GO:0014069~postsynaptic density	8	1.14286	0.0116879	YWHAZ, GOPC, NTRK2, GRIN2A, GRIN3A, GRIA4, CACNA1C, SHANK2	447	71	12782	3.22198
GOTERM_CC_FAT	GO:0030427~site of polarized growth	7	1	0.0119293	MYO5A, EXOC8, GSK3B, NTRK2, TMOD2, ERC2, APC	447	55	12782	3.63937
GOTERM_CC_FAT	GO:0031965~nuclear membrane	8	1.14286	0.0134997	EDNRB, MTDH, BCL2, ATP11B, MRPL19, TNKS, NAV3, WTAP	447	73	12782	3.13371
GOTERM_CC_FAT	GO:0005667~transcription factor complex	15	2.14286	0.015526	E2F3, STON1, EPAS1, SUB1, TAF4B, CREB1, NFYC, NFYB, RB1, NFYA, FOS, TAF5L, TCF4, HDAC9, RUNX2	447	210	12782	2.04251
GOTERM_CC_FAT	GO:0043235~receptor complex	10	1.42857	0.0201416	ITGA6, ITGAV, TGFBR1, TGFBR2, GRIN2A, ITGB3, GRIN3A, GRIA4, ACVR1C, ACVR1	447	116	12782	2.46509
GOTERM_CC_FAT	GO:0005856~cytoskeleton	63	9	0.0219632	CTTNBP2NL, SPIN1, VAPA, RHOQ, GRIN3A, KLHL4, LATS2, RAB3IP, ARL2BP, HOOK3, HOOK1, PCGF5, KLHL5, BAG1, PAK2, GOPC, SNTB2, NICN1, SH3PXD2A, GRIN2A, RB1, PALLD, PCLO, KIF1B, TRIM36, CEP350, HIPK1, LCA5, CFL2, ARL8B, ERC2, SEPT7, ALDH9A1, MYO5A, KRT6C, YWHAZ, RABGAP1, GNE, SSH2, KITLG, ABI2, EPB41L4B, CYLD, LANCL2, PPP2CA, TNKS, FGD6, APC, SYNPO2, GRIA4, CEP63, SHANK2, SEPT11, MID2, MYO10, CDC42SE2, …	447	1381	12782	1.30448
GOTERM_CC_FAT	GO:0045202~synapse	21	3	0.0242295	SCAMP1, GABRG1, YWHAZ, GABRA4, RIMBP2, GRIN2A, GRIN3A, GRIA4, SHANK2, PCLO, SEPT11, SLC1A2, SLC1A3, GOPC, PRKAR1A, NTRK2, SNTB2, VAMP3, ERC2, CACNA1C, DTNA	447	355	12782	1.69154
GOTERM_CC_FAT	GO:0030425~dendrite	12	1.71429	0.0276623	SLC1A2, SLC1A3, STRN3, GSK3B, GOPC, NTRK2, ABI2, GRIA4, KCNJ2, CACNA1C, STAT1, SEPT11	447	163	12782	2.10516
GOTERM_CC_FAT	GO:0005635~nuclear envelope	14	2	0.0276818	MTDH, PTGER3, ATP11B, NAV3, WTAP, EDNRB, CSE1L, BCL2, CACYBP, MRPL19, TNKS, KPNA4, TNPO1, KPNA1	447	205	12782	1.95283
GOTERM_CC_FAT	GO:0031301~integral to organelle membrane	10	1.42857	0.0281778	PIGK, INSIG2, ST8SIA4, ST8SIA1, ST8SIA3, ENTPD4, HSPA5, ASPH, ST8SIA2, SACM1L	447	123	12782	2.3248
GOTERM_CC_FAT	GO:0031090~organelle membrane	51	7.28571	0.0298208	AP4E1, AP1B1, VAPA, AP1G1, WTAP, HOOK3, SSR1, HOOK1, EDNRB, PIGK, MALL, SLC1A3, INSIG2, PXMP4, NECAP1, ASPH, NDUFS1, EGFR, SCAMP1, FECH, NAV3, SACM1L, TIMM8A, KIF1B, TOMM20, ARL8B, UQCRB, CYP2U1, MTDH, MTX3, BET1, ST8SIA1, BCL2L2, ST8SIA3, ST8SIA2, ITGB3, MRS2, TOMM7, BCL2, MRPL19, SEC22A, ABCD2, TNKS, ENTPD4, HSPA5, ATP11B, GRIA4, TRIM23, MON2, LAMP2, ST8SIA4	447	1096	12782	1.33061
GOTERM_CC_FAT	GO:0044459~plasma membrane part	93	13.2857	0.0330251	CLDN8, SLC5A3, VAPA, AP1B1, PCDHA2, AP1G1, PCDHA3, RP2, PCDHA5, AQP4, GRIN3A, AMOTL1, SLC26A2, ACVR1C, NRCAM, ACBD3, EDNRB, AGTR1, CD47, SLC1A2, SLC1A3, GOPC, SNTB2, FRS2, SLC12A6, EGFR, GABRG1, INADL, PTGER3, PTPRG, PCDH11X, RIMBP2, LIFR, GRIN2A, MMP16, PCDH7, PCLO, ACVR2A, ADRB1, XPR1, F3, CLDN1, VAMP3, ERC2, ACVR1, EMCN, MTDH, ENPP1, BBS7, KCNA1, PPM1A, MMD, SNX1, KCNA3, ABI2, ITGB3, KCNJ2, PC…	447	2203	12782	1.20715
GOTERM_CC_FAT	GO:0009897~external side of plasma membrane	12	1.71429	0.0360211	NRCAM, PTPRC, EMCN, ITGA6, FREM2, F3, ITGAV, CD59, TMEM123, TGFBR2, MMP16, ITGB3	447	170	12782	2.01848
GOTERM_CC_FAT	GO:0009986~cell surface	20	2.85714	0.0362688	PTPRC, EMCN, ENPP1, TGFBR2, MMP16, ITGB3, GREM1, NRCAM, SLC1A3, CD93, ITGA6, FREM2, F3, CD59, ITGAV, CDON, TMEM123, NTRK2, FUT4, HSPA5	447	348	12782	1.6434
GOTERM_CC_FAT	GO:0030054~cell junction	27	3.85714	0.0395861	CLDN8, MTDH, VAPA, ABI2, GRIN3A, AMOTL1, GOPC, SNTB2, SSX2IP, MLLT4, DTNA, APC, GABRG1, PTPRC, INADL, GABRA4, RIMBP2, GRIN2A, GRIA4, PCLO, SHANK2, TMEM47, ITGA6, CLDN1, DSC3, VAMP3, ERC2	447	518	12782	1.49048
GOTERM_CC_FAT	GO:0070160~occluding junction	7	1	0.0417374	CLDN8, INADL, MTDH, VAPA, CLDN1, AMOTL1, APC	447	73	12782	2.74199
GOTERM_CC_FAT	GO:0005923~tight junction	7	1	0.0417374	CLDN8, INADL, MTDH, VAPA, CLDN1, AMOTL1, APC	447	73	12782	2.74199
GOTERM_CC_FAT	GO:0005794~Golgi apparatus	41	5.85714	0.0454693	STK33, AP4E1, AP1B1, AP1G1, ST8SIA1, BET1, SNX1, VPS53, ST8SIA3, PRRC1, ST8SIA2, IL17RD, CALU, HOOK3, ACBD3, MALL, ZNF148, GOPC, SLC35B4, MANEA, FUT4, TNKS, ENTPD4, SLC30A8, FGD6, GCNT1, SCAMP1, MGAT4A, FKTN, CLCC1, GOLT1B, STRN3, TRIM23, GLCE, SACM1L, NMT2, ST8SIA4, CTSC, YIPF5, CPD, CLCN5	447	872	12782	1.34449
GOTERM_CC_FAT	GO:0030118~clathrin coat	5	0.714286	0.045998	EGFR, STON1, AP1B1, AP1G1, NECAP1	447	39	12782	3.66604
GOTERM_CC_FAT	GO:0044451~nucleoplasm part	28	4	0.0511873	MEF2C, E2F3, STON1, CRNKL1, NFYC, NFYB, NFYA, FOS, TAF5L, OGT, TCF4, RUNX2, EPAS1, SUB1, TAF4B, CREB1, RB1, MBD2, MED13L, SFRS1, ELL2, SUZ12, PHF17, HIPK1, CPSF6, SLU7, PHF21A, HDAC9	447	555	12782	1.44263
GOTERM_CC_FAT	GO:0030424~axon	11	1.57143	0.0519191	SLC12A6, SLC1A2, KIAA1598, RXRA, NTRK2, KLHL24, SLC38A1, GRIA4, STAT1, SEPT11, APC	447	159	12782	1.97828
GOTERM_CC_FAT	GO:0043296~apical junction complex	8	1.14286	0.0577376	CLDN8, INADL, MTDH, VAPA, DSC3, CLDN1, AMOTL1, APC	447	99	12782	2.31071
GOTERM_CC_FAT	GO:0031970~organelle envelope lumen	5	0.714286	0.0577645	TXNDC12, CACYBP, ARL2BP, NDUFS1, TIMM8A	447	42	12782	3.40418
GOTERM_CC_FAT	GO:0030173~integral to Golgi membrane	5	0.714286	0.0620114	ST8SIA4, ST8SIA1, ST8SIA3, ENTPD4, ST8SIA2	447	43	12782	3.32501
GOTERM_CC_FAT	GO:0031410~cytoplasmic vesicle	31	4.42857	0.0632864	YWHAZ, AP4E1, AP1B1, AP1G1, CNP, ITGB3, CALU, MALL, CD93, GOPC, RAC1, SNTB2, CPA3, NECAP1, HSPA5, ENTPD4, SLC30A8, SCAMP1, EGFR, IGF1, HERC3, GRIA4, PCLO, ATP6V1C1, SH3BP4, LAMP2, TRIM36, KIF1B, F5, YIPF5, ADAMTS1	447	642	12782	1.38076
GOTERM_CC_FAT	GO:0031982~vesicle	32	4.57143	0.0648344	YWHAZ, AP4E1, AP1B1, VAPA, AP1G1, CNP, ITGB3, CALU, MALL, CD93, GOPC, RAC1, NECAP1, SNTB2, CPA3, HSPA5, ENTPD4, SLC30A8, SCAMP1, EGFR, IGF1, HERC3, GRIA4, PCLO, ATP6V1C1, SH3BP4, LAMP2, TRIM36, KIF1B, F5, YIPF5, ADAMTS1	447	670	12782	1.36574
GOTERM_CC_FAT	GO:0016327~apicolateral plasma membrane	8	1.14286	0.0656789	CLDN8, INADL, MTDH, VAPA, DSC3, CLDN1, AMOTL1, APC	447	102	12782	2.24275
GOTERM_CC_FAT	GO:0000267~cell fraction	48	6.85714	0.067816	VAPA, DPP10, CNP, FOXO3, SLC26A2, FOS, EDNRB, SLC1A2, GSTM3, SLC1A3, ELOVL2, PXMP4, GOPC, SNTB2, RAPGEF4, FRS2, NT5E, USP14, SLC12A6, GRIN2A, ADRB1, VAMP3, SLC38A1, CPD, ERC2, WNT5A, CYP2U1, YWHAZ, MMD, PPM1A, CTNND1, PCDHAC2, PCDHAC1, DGKB, KRAS, BCL2, PPP2CA, RAC1, PCDHA10, FUT4, TNKS, DTNA, GPD1, SLC8A1, CLCC1, SLC16A2, LAMP2, CD59, DSC3, CACNA1C	447	1083	12782	1.26737
GOTERM_CC_FAT	GO:0048475~coated membrane	6	0.857143	0.0683595	EGFR, STON1, AP4E1, AP1B1, AP1G1, NECAP1	447	63	12782	2.72334
GOTERM_CC_FAT	GO:0030117~membrane coat	6	0.857143	0.0683595	EGFR, STON1, AP4E1, AP1B1, AP1G1, NECAP1	447	63	12782	2.72334
GOTERM_CC_FAT	GO:0005911~cell-cell junction	12	1.71429	0.0692731	CLDN8, INADL, MTDH, ITGA6, VAPA, DSC3, CLDN1, ABI2, SSX2IP, AMOTL1, MLLT4, APC	447	190	12782	1.806
GOTERM_CC_FAT	GO:0031300~intrinsic to organelle membrane	10	1.42857	0.0697342	PIGK, INSIG2, ST8SIA4, ST8SIA1, ST8SIA3, ENTPD4, HSPA5, ASPH, ST8SIA2, SACM1L	447	146	12782	1.95857
GOTERM_CC_FAT	GO:0031226~intrinsic to plasma membrane	53	7.57143	0.0698979	SLC5A3, PCDHA2, PCDHA3, PCDHA5, AQP4, GRIN3A, SLC26A2, ACVR1C, NRCAM, AGTR1, CD47, EDNRB, FRS2, SLC12A6, PTGER3, PTPRG, PCDH11X, GRIN2A, LIFR, MMP16, PCDH7, ACVR2A, ADRB1, XPR1, F3, CLDN1, ACVR1, KCNA1, MMD, KCNA3, ITGB3, KCNJ2, PCDHAC2, PCDHAC1, KCNJ1, ITGAV, ABCD2, PCDHA10, FLRT2, PTPRC, PTPRD, SLC8A1, GABRA4, TGFBR1, PODXL, TGFBR2, SLC6A15, GRIA4, KCTD7, SLC16A2, ITGA6, CD59, NTRK2, KCTD12, CL…	447	1215	12782	1.24736
GOTERM_CC_FAT	GO:0005886~plasma membrane	147	21	0.0747234	PLXNA4, GPR126, VAPA, AP1G1, RP2, AQP4, GRIN3A, AMOTL1, IL17RD, MEGF10, RELL1, CDH22, NRCAM, ACBD3, LPHN3, CD47, AGTR1, MALL, AAK1, SPRED1, FRS2, SLC12A6, EGFR, IRS2, INADL, PTPRG, STRN3, GRIN2A, LIFR, PCLO, CATSPER2, F5, F3, SERBP1, AKAP5, VAMP3, SLC38A1, ERC2, MFAP3, EMCN, ENPP1, BBS7, KCNA1, MMD, SNX1, KCNA3, ITGB3, KCNJ2, PCDHAC2, KCNJ1, PCDHAC1, SEMA5A, KRAS, ITGAV, RAC1, TMEM123, PCDHA10, S…	447	3777	12782	1.11291
GOTERM_CC_FAT	GO:0031228~intrinsic to Golgi membrane	5	0.714286	0.0757056	ST8SIA4, ST8SIA1, ST8SIA3, ENTPD4, ST8SIA2	447	46	12782	3.10816
GOTERM_CC_FAT	GO:0030131~clathrin adaptor complex	4	0.571429	0.0789745	EGFR, STON1, AP1B1, AP1G1	447	29	12782	3.94415
GOTERM_CC_FAT	GO:0030176~integral to endoplasmic reticulum membrane	5	0.714286	0.0805815	PIGK, INSIG2, HSPA5, ASPH, SACM1L	447	47	12782	3.04203
GOTERM_CC_FAT	GO:0043198~dendritic shaft	3	0.428571	0.0838405	SLC1A2, GSK3B, CACNA1C	447	14	12782	6.12752
GOTERM_CC_FAT	GO:0008328~ionotropic glutamate receptor complex	3	0.428571	0.0838405	GRIN2A, GRIN3A, GRIA4	447	14	12782	6.12752
GOTERM_CC_FAT	GO:0030119~AP-type membrane coat adaptor complex	4	0.571429	0.085578	EGFR, STON1, AP1B1, AP1G1	447	30	12782	3.81268
GOTERM_CC_FAT	GO:0044456~synapse part	14	2	0.0904946	GABRG1, SCAMP1, YWHAZ, GABRA4, GRIN2A, GRIA4, GRIN3A, SHANK2, PCLO, SLC1A2, GOPC, NTRK2, ERC2, CACNA1C	447	246	12782	1.62736
GOTERM_CC_FAT	GO:0005887~integral to plasma membrane	51	7.28571	0.0928461	SLC5A3, PCDHA2, PCDHA3, PCDHA5, AQP4, GRIN3A, SLC26A2, ACVR1C, NRCAM, AGTR1, CD47, EDNRB, FRS2, SLC12A6, PTGER3, PTPRG, PCDH11X, GRIN2A, LIFR, MMP16, PCDH7, ACVR2A, ADRB1, XPR1, CLDN1, ACVR1, KCNA1, MMD, KCNA3, ITGB3, KCNJ2, PCDHAC2, PCDHAC1, KCNJ1, ITGAV, ABCD2, PCDHA10, FLRT2, PTPRC, PTPRD, SLC8A1, GABRA4, TGFBR1, PODXL, TGFBR2, SLC6A15, GRIA4, KCTD7, SLC16A2, ITGA6, NTRK2, KCTD12, CLCN5	447	1188	12782	1.22757
GOTERM_CC_FAT	GO:0005813~centrosome	13	1.85714	0.0931668	RABGAP1, CEP63, LATS2, ARL2BP, RAB3IP, PCGF5, HIPK1, CEP350, LCA5, CEP68, TNKS, TSGA14, APC	447	224	12782	1.65954
GOTERM_CC_FAT	GO:0044430~cytoskeletal part	42	6	0.0933338	MYO5A, KRT6C, YWHAZ, SPIN1, RABGAP1, VAPA, RHOQ, GRIN3A, LATS2, ARL2BP, RAB3IP, HOOK3, HOOK1, PCGF5, LANCL2, PPP2CA, GOPC, SNTB2, TNKS, NICN1, APC, SH3PXD2A, GRIN2A, RB1, GRIA4, PALLD, CEP63, SHANK2, SEPT11, MID2, MYO10, KIF1B, CEP350, HIPK1, LCA5, CEP68, NTRK2, ARL8B, MAP9, CACNA1C, TSGA14, SEPT7	447	952	12782	1.26155

## Sheet: GOTERM_MF_FAT
Category	Term	Count	%	PValue	Genes	List Total	Pop Hits	Pop Total	Fold Enrichment
GOTERM_MF_FAT	GO:0003700~transcription factor activity	74	10.5714	2.1443e-08	MEF2C, E2F3, MEF2A, MITF, RORA, FOXO3, PAX3, LASS6, CBFB, PGR, FOS, TAF5L, ZNF148, ZNF396, MKX, ZNF445, SCRT1, SATB1, ZNF33A, RXRA, STRN3, SOX11, TAF4B, FOXN2, ZHX3, RB1, MXD1, AHR, PURB, C2ORF3, TFAP2B, NRK, ST18, TSHZ3, GLIS3, HOXA13, TFCP2L1, NR3C2, NFYC, NFYB, EHF, NFYA, NR2C2, ZNF323, NR1D2, TFEC, NFAT5, GATAD2B, TCF4, LHX9, RUNX2, SIM2, PLAG1, ERG, EPAS1, CREBZF, CEBPG, CREB1, AFF4, RCAN1, …	500	975	12983	1.97075
GOTERM_MF_FAT	GO:0030528~transcription regulator activity	92	13.1429	7.31495e-06	MEF2C, E2F3, MEF2A, MITF, PAX3, RORA, FOXO3, MXI1, LASS6, CBFB, PGR, FOS, TAF5L, ZNF148, ZNF396, MKX, ZNF445, SCRT1, MYB, SATB1, ZNF33A, RXRA, STRN3, SOX11, TAF4B, MECP2, FOXN2, ZHX3, RB1, MBD2, MXD1, AHR, PURB, ELL2, JMY, BRWD1, C2ORF3, TFAP2B, VGLL3, NRK, ST18, TSHZ3, GLIS3, BCLAF1, STON1, HOXA13, TFCP2L1, NR3C2, NFYC, NFYB, EHF, NFYA, NR2C2, ZNF323, NR1D2, TFEC, BCL2, NFAT5, GATAD2B, HBP1, LIM…	500	1512	12983	1.57994
GOTERM_MF_FAT	GO:0003677~DNA binding	125	17.8571	5.15224e-05	MEF2C, MEF2A, RORA, FOXO3, MXI1, LASS6, ZIC3, CBFB, SETX, PGR, TAF5L, MIER1, MIER3, ZNF396, ZNF445, SCRT1, EGFR, SATB1, RCOR1, RXRA, TAF4B, ZNF507, STRN3, MECP2, ZHX3, FOXN2, ZNF792, ZNF793, AHR, TFAP2B, ST18, TSHZ3, ZFAND5, HOXA13, TFCP2L1, MRE11A, OBFC2A, LIN28B, NR2C2, ZNF323, TFEC, ZNF697, TCF4, LHX9, RUNX2, PLAG1, EPAS1, CREBZF, SUB1, ZNF621, ZBTB41, NR4A3, KIAA2018, ZNF498, FOXP1, TXNDC12, …	500	2331	12983	1.39243
GOTERM_MF_FAT	GO:0003690~double-stranded DNA binding	13	1.85714	0.000332387	EGFR, SATB1, RXRA, MRE11A, CEBPG, CREB1, MECP2, PURB, FOS, SP1, ZNF148, FOXE1, NFIB	500	97	12983	3.47998
GOTERM_MF_FAT	GO:0003828~alpha-N-acetylneuraminate alpha-2,8-sialyltransferase activity	4	0.571429	0.000532634	ST8SIA4, ST8SIA1, ST8SIA3, ST8SIA2	500	5	12983	20.7728
GOTERM_MF_FAT	GO:0043565~sequence-specific DNA binding	41	5.85714	0.000625398	MEF2C, TSHZ3, MEF2A, HOXA13, MITF, NR3C2, NFYC, EHF, NFYB, PAX3, FOXO3, RORA, LASS6, NR2C2, PGR, FOS, NR1D2, ZNF148, GATAD2B, MKX, LHX9, SATB1, ERG, EPAS1, CREBZF, CREB1, RXRA, CEBPG, FOXN2, ZHX3, NR4A3, STAT1, MBD2, FOXP1, PURB, ZFHX4, ADNP2, SP1, TRPS1, TFAP2B, FOXE1	500	607	12983	1.75388
GOTERM_MF_FAT	GO:0043566~structure-specific DNA binding	15	2.14286	0.00138701	EGFR, SATB1, SUB1, RXRA, MRE11A, CEBPG, CREB1, MECP2, OBFC2A, PURB, FOS, SP1, ZNF148, FOXE1, NFIB	500	145	12983	2.68614
GOTERM_MF_FAT	GO:0004879~ligand-dependent nuclear receptor activity	9	1.28571	0.0015901	PGR, PTGER3, NR1D2, RXRA, NR3C2, NR4A3, RORA, AHR, NR2C2	500	58	12983	4.02921
GOTERM_MF_FAT	GO:0004674~protein serine/threonine kinase activity	30	4.28571	0.00234401	STK33, PRPF4B, ZAK, ADRBK2, LATS2, PRKX, ACVR1C, PRKY, PAK7, PAK2, AAK1, EGFR, MAK, STK24, TGFBR1, TGFBR2, CDKL2, MAP4K3, TP53RK, ACVR2A, HUNK, ICK, RPS6KA3, KSR2, HIPK1, GSK3B, ULK2, CPNE3, NRK, ACVR1	500	430	12983	1.81158
GOTERM_MF_FAT	GO:0043167~ion binding	193	27.5714	0.00304205	RORA, GRIN3A, SSR1, CDH22, PGR, HMCN1, ZNF396, SLC12A6, RXRA, ZNF507, GRIN2A, ZHX3, ZNF792, ZNF793, PCLO, ADAMTS6, F5, CATSPER2, ADAMTS1, ST18, ADAMTS5, TBC1D8B, ERMP1, ENPP1, MRE11A, CA5B, KCNJ2, CALU, KCNJ1, TNKS, LHX9, PLAG1, MGAT4A, TGFBR1, TGFBR2, ZNF621, ATP11B, ZBTB41, ZNF498, PCDH18, ZFHX4, DCP2, TRPS1, CLCN4, KLF3, CLCN5, PCDHA2, ZFP41, PCDHA3, PCDHA5, ZBTB39, ZNF10, LATS2, ZNF678, ZNF67…	500	4241	12983	1.18166
GOTERM_MF_FAT	GO:0008234~cysteine-type peptidase activity	14	2	0.00305169	USP8, USP9X, SENP5, SENP6, CYLD, PIGK, CASP10, USP37, CTSC, YOD1, USP45, USP14, USP31, USP44	500	141	12983	2.57818
GOTERM_MF_FAT	GO:0005024~transforming growth factor beta receptor activity	5	0.714286	0.00429328	ACVR2A, TGFBR1, TGFBR2, ACVR1C, ACVR1	500	18	12983	7.21278
GOTERM_MF_FAT	GO:0004675~transmembrane receptor protein serine/threonine kinase activity	5	0.714286	0.00429328	ACVR2A, TGFBR1, TGFBR2, ACVR1C, ACVR1	500	18	12983	7.21278
GOTERM_MF_FAT	GO:0046872~metal ion binding	187	26.7143	0.00528883	IMPAD1, ZAK, LNX2, ZXDB, GRIN3A, RORA, ZIC3, SSR1, CDH22, PGR, HMCN1, PTGIS, TRIM44, ZNF396, CPA3, ASPH, ZNF445, SCRT1, LONRF2, RC3H1, SLC12A6, FECH, ZNF507, RXRA, GRIN2A, ZHX3, ZNF792, ZNF793, PCLO, TIMM8A, SUZ12, ADAMTS6, TRIM36, CATSPER2, F5, ATP9A, SLU7, ADAMTS1, ST18, SLC38A1, CPD, TBC1D8B, ADAMTS5, TSHZ3, ERMP1, ZFAND5, ENPP1, ADAMTSL3, MRE11A, KCNA1, CA5B, KCNA3, KCNJ2, ZC3H6, LIN28B, PCDH…	500	4140	12983	1.17286
GOTERM_MF_FAT	GO:0046914~transition metal ion binding	132	18.8571	0.0053685	LNX2, ZXDB, RORA, ZIC3, PGR, PTGIS, TRIM44, ZNF396, CPA3, ZNF445, ASPH, SCRT1, LONRF2, RC3H1, FECH, RXRA, ZNF507, ZHX3, ZNF792, ZNF793, PCLO, TIMM8A, SUZ12, ADAMTS6, TRIM36, F5, SLU7, ADAMTS1, ST18, CPD, ADAMTS5, TSHZ3, ERMP1, ZFAND5, ADAMTSL3, MRE11A, CA5B, ZC3H6, LIN28B, NR2C2, ZNF323, ZNF697, TNKS, SLC30A8, FGD6, LHX9, PPTC7, PLAG1, VAV3, TGFBR1, TGFBR2, ZNF621, ZBTB41, NR4A3, TET2, ZNF498, FO…	500	2785	12983	1.2307
GOTERM_MF_FAT	GO:0008270~zinc ion binding	112	16	0.00564682	LNX2, ZXDB, RORA, ZIC3, PGR, TRIM44, CPA3, ZNF396, ZNF445, SCRT1, LONRF2, RC3H1, RXRA, ZNF507, ZHX3, ZNF792, ZNF793, PCLO, TIMM8A, SUZ12, ADAMTS6, TRIM36, SLU7, ADAMTS1, ST18, CPD, ADAMTS5, TSHZ3, ERMP1, ZFAND5, ADAMTSL3, CA5B, LIN28B, ZC3H6, NR2C2, ZNF323, ZNF697, TNKS, SLC30A8, LHX9, FGD6, PLAG1, VAV3, ZNF621, ZBTB41, NR4A3, ZNF498, FOXP1, ZFHX4, TRPS1, KLF3, PHF6, ZFP41, ZBTB39, ZNF10, ZNF678,…	500	2311	12983	1.25841
GOTERM_MF_FAT	GO:0003702~RNA polymerase II transcription factor activity	19	2.71429	0.00621191	MEF2C, GLIS3, STON1, EPAS1, CREB1, RXRA, MITF, NFYC, PAX3, MED13L, CBFB, FOXP1, ELL2, FOS, SP1, ZNF148, NFAT5, FOXE1, RUNX2	500	244	12983	2.02194
GOTERM_MF_FAT	GO:0043169~cation binding	187	26.7143	0.00802978	IMPAD1, ZAK, LNX2, ZXDB, GRIN3A, RORA, ZIC3, SSR1, CDH22, PGR, HMCN1, PTGIS, TRIM44, ZNF396, CPA3, ASPH, ZNF445, SCRT1, LONRF2, RC3H1, SLC12A6, FECH, ZNF507, RXRA, GRIN2A, ZHX3, ZNF792, ZNF793, PCLO, TIMM8A, SUZ12, ADAMTS6, TRIM36, CATSPER2, F5, ATP9A, SLU7, ADAMTS1, ST18, SLC38A1, CPD, TBC1D8B, ADAMTS5, TSHZ3, ERMP1, ZFAND5, ENPP1, ADAMTSL3, MRE11A, KCNA1, CA5B, KCNA3, KCNJ2, ZC3H6, LIN28B, PCDH…	500	4179	12983	1.16191
GOTERM_MF_FAT	GO:0003707~steroid hormone receptor activity	7	1	0.0107745	PGR, NR1D2, RXRA, NR3C2, NR4A3, RORA, NR2C2	500	49	12983	3.70943
GOTERM_MF_FAT	GO:0030145~manganese ion binding	13	1.85714	0.0157074	PPP6C, MRE11A, TGFBR1, TGFBR2, PPM1A, XPNPEP3, ACVR1C, ACVR2A, DCP2, PPP2CA, ABL2, ACVR1, PPTC7	500	154	12983	2.19194
GOTERM_MF_FAT	GO:0019903~protein phosphatase binding	6	0.857143	0.0161069	EGFR, IRS2, STRN3, GRIN3A, CACNA1C, PIK3R1	500	39	12983	3.99477
GOTERM_MF_FAT	GO:0008565~protein transporter activity	9	1.28571	0.0185129	TOMM7, CSE1L, AP1B1, AP1G1, TOMM20, SNX1, KPNA4, TNPO1, KPNA1	500	87	12983	2.68614
GOTERM_MF_FAT	GO:0016564~transcription repressor activity	21	3	0.0196848	BCLAF1, CREBZF, STRN3, TFCP2L1, MECP2, RB1, PAX3, MBD2, MXI1, MXD1, FOXP1, PURB, ZNF148, TFEC, TRPS1, FOXE1, LIMD1, ST18, TCF4, HDAC9, SIM2	500	316	12983	1.72559
GOTERM_MF_FAT	GO:0005025~transforming growth factor beta receptor activity, type I	3	0.428571	0.019953	TGFBR1, ACVR1C, ACVR1	500	6	12983	12.983
GOTERM_MF_FAT	GO:0017002~activin receptor activity	3	0.428571	0.019953	ACVR2A, ACVR1C, ACVR1	500	6	12983	12.983
GOTERM_MF_FAT	GO:0005158~insulin receptor binding	5	0.714286	0.0212367	IRS2, ENPP1, IGF1, FRS2, PIK3R1	500	28	12983	4.63679
GOTERM_MF_FAT	GO:0003704~specific RNA polymerase II transcription factor activity	6	0.857143	0.0237801	GLIS3, FOS, EPAS1, ZNF148, CREB1, RXRA	500	43	12983	3.62316
GOTERM_MF_FAT	GO:0004221~ubiquitin thiolesterase activity	8	1.14286	0.0248726	CYLD, USP8, USP9X, USP37, USP45, USP14, USP31, USP44	500	75	12983	2.76971
GOTERM_MF_FAT	GO:0019902~phosphatase binding	6	0.857143	0.0260101	EGFR, IRS2, STRN3, GRIN3A, CACNA1C, PIK3R1	500	44	12983	3.54082
GOTERM_MF_FAT	GO:0016563~transcription activator activity	25	3.57143	0.0264751	E2F3, STON1, MITF, NFYC, PAX3, FOXO3, NFYA, CBFB, NR2C2, TAF5L, ZNF148, BCL2, TFEC, MYB, RUNX2, EPAS1, SUB1, RXRA, AFF1, NR4A3, RB1, JMY, SP1, TFAP2B, NFIB	500	410	12983	1.58329
GOTERM_MF_FAT	GO:0016791~phosphatase activity	17	2.42857	0.0306911	PTPRC, PPP6C, PTPRD, IMPAD1, PTPN2, PTPRG, PFKFB2, SSH2, PPM1A, SACM1L, CTDSPL2, PPP2CA, MTMR9, INPP4A, NT5E, INPP5A, PPTC7	500	249	12983	1.77278
GOTERM_MF_FAT	GO:0046332~SMAD binding	6	0.857143	0.0308599	FOS, USP9X, TGFBR1, TGFBR2, PURB, ACVR1	500	46	12983	3.38687
GOTERM_MF_FAT	GO:0032403~protein complex binding	14	2	0.0394534	YWHAZ, IRS2, ENPP1, TGFBR1, STRN3, IGF1, ITGB3, ACVR1C, ACVR2A, ITGA6, FRS2, ADAMTS5, PIK3R1, ACVR1	500	196	12983	1.85471
GOTERM_MF_FAT	GO:0008373~sialyltransferase activity	4	0.571429	0.0395656	ST8SIA4, ST8SIA1, ST8SIA3, ST8SIA2	500	20	12983	5.1932
GOTERM_MF_FAT	GO:0003729~mRNA binding	7	1	0.0407734	SERBP1, TIA1, GRSF1, SLU7, ELAVL2, MBD2, PURB	500	66	12983	2.75397
GOTERM_MF_FAT	GO:0016790~thiolester hydrolase activity	9	1.28571	0.0425224	CYLD, USP8, USP9X, USP37, YOD1, USP45, USP14, USP31, USP44	500	102	12983	2.29112
GOTERM_MF_FAT	GO:0051721~protein phosphatase 2A binding	3	0.428571	0.0443698	STRN3, GRIN3A, CACNA1C	500	9	12983	8.65533
GOTERM_MF_FAT	GO:0016566~specific transcriptional repressor activity	5	0.714286	0.048138	CREBZF, PAX3, HDAC9, PURB, FOXP1	500	36	12983	3.60639
GOTERM_MF_FAT	GO:0050431~transforming growth factor beta binding	3	0.428571	0.054079	TGFBR1, TGFBR2, ACVR1	500	10	12983	7.7898
GOTERM_MF_FAT	GO:0008509~anion transmembrane transporter activity	11	1.57143	0.0571522	SLC12A6, GABRG1, SLC1A2, SLCO1A2, SLC1A3, GABRA4, CLCC1, CLIC6, SLC26A2, CLCN4, CLCN5	500	147	12983	1.94303
GOTERM_MF_FAT	GO:0008134~transcription factor binding	28	4	0.0602763	YWHAZ, STON1, MTDH, TFCP2L1, NFYC, MXI1, CBFB, NR2C2, TAF5L, BCL2, TFEC, TCF4, TRIP13, EPAS1, SUB1, CEBPG, TAF4B, RXRA, CREB1, MECP2, RB1, MXD1, PURB, AHR, JMY, GSK3B, TFAP2B, HDAC9	500	513	12983	1.41725
GOTERM_MF_FAT	GO:0003705~RNA polymerase II transcription factor activity, enhancer binding	5	0.714286	0.0615175	EPAS1, CREB1, MITF, PAX3, FOXP1	500	39	12983	3.32897
GOTERM_MF_FAT	GO:0004672~protein kinase activity	32	4.57143	0.0626309	STK33, PRPF4B, ZAK, ADRBK2, PRKX, LATS2, ACVR1C, PRKY, PAK7, PAK2, AAK1, EGFR, MAK, STK24, TGFBR1, TGFBR2, CDKL2, MAP4K3, TP53RK, ACVR2A, HUNK, ICK, RPS6KA3, KSR2, HIPK1, GSK3B, ULK2, NTRK2, CPNE3, NRK, ABL2, ACVR1	500	606	12983	1.37114
GOTERM_MF_FAT	GO:0048185~activin binding	3	0.428571	0.0644537	ACVR2A, ACVR1C, ACVR1	500	11	12983	7.08164
GOTERM_MF_FAT	GO:0005313~L-glutamate transmembrane transporter activity	3	0.428571	0.0644537	SLC1A2, SLC1A3, SLC7A11	500	11	12983	7.08164
GOTERM_MF_FAT	GO:0005244~voltage-gated ion channel activity	13	1.85714	0.0734086	KCNA1, GRIN2A, KCNA3, KCNJ2, KCTD7, KCNJ1, KCNK10, CATSPER2, CLIC6, CACNA1C, CLCN4, CLCN5, KCTD12	500	195	12983	1.73107
GOTERM_MF_FAT	GO:0022832~voltage-gated channel activity	13	1.85714	0.0734086	KCNA1, GRIN2A, KCNA3, KCNJ2, KCTD7, KCNJ1, KCNK10, CATSPER2, CLIC6, CACNA1C, CLCN4, CLCN5, KCTD12	500	195	12983	1.73107
GOTERM_MF_FAT	GO:0005314~high-affinity glutamate transmembrane transporter activity	2	0.285714	0.0753954	SLC1A2, SLC1A3	500	2	12983	25.966
GOTERM_MF_FAT	GO:0015172~acidic amino acid transmembrane transporter activity	3	0.428571	0.0754286	SLC1A2, SLC1A3, SLC7A11	500	12	12983	6.4915
GOTERM_MF_FAT	GO:0004437~inositol or phosphatidylinositol phosphatase activity	4	0.571429	0.0763233	IMPAD1, INPP4A, INPP5A, SACM1L	500	26	12983	3.99477
GOTERM_MF_FAT	GO:0019904~protein domain specific binding	19	2.71429	0.0864596	SCAMP1, YWHAZ, IRS2, USP8, STRN3, MECP2, LNX2, ABI2, RHOQ, MBD2, SHANK2, ADRB1, KRAS, ARHGAP5, BCL2, CLIC6, CLDN1, QKI, INPP5A	500	331	12983	1.4905
GOTERM_MF_FAT	GO:0035091~phosphoinositide binding	8	1.14286	0.0901405	PIGK, WDFY1, SNX29, SH3PXD2A, LANCL2, SNX1, PLEKHA2, PIK3R1	500	100	12983	2.07728

## Sheet: SP_PIR_KEYWORDS
Category	Term	Count	%	PValue	Genes	List Total	Pop Hits	Pop Total	Fold Enrichment
SP_PIR_KEYWORDS	phosphoprotein	365	52.1429	2.03112e-15	MEF2C, CTTNBP2NL, MEF2A, GPR126, RP2, VPS53, AQP4, RORA, AMOTL1, WTAP, WDR82, SSR1, HOOK3, PGR, HOOK1, AGTR1, LPHN3, ACBD3, WDR72, DDX17, GAB2, GAB1, RAPGEF4, VPS13A, PELI2, OGT, SAP30L, SLC12A6, VANGL1, PTPRG, STRN3, ZNF507, TAF4B, RCOR1, C1ORF103, MECP2, LIFR, BTBD7, GRIN2A, ZHX3, NAV3, SFRS1, PCLO, GLCE, NKTR, SFRS3, CTDSPL2, F5, CEP350, SERBP1, ERMP1, CDV3, ENPP1, MTX3, PFKFB2, MRE11A, BCL2L2…	698	7263	19235	1.38488
SP_PIR_KEYWORDS	alternative splicing	367	52.4286	9.77868e-14	MEF2C, C7ORF41, MEF2A, GPR126, VAPA, C9ORF47, C11ORF41, VPS53, AQP4, RORA, MXI1, AMOTL1, WTAP, MEGF10, SSR1, PGR, CD47, LPHN3, TAF5L, DDX17, HMCN1, GAB2, N4BP2L1, GAB1, ZNF396, RAPGEF5, RAPGEF4, VPS13A, OGT, SLC12A6, VANGL1, PTPRG, STRN3, ZNF507, TAF4B, C1ORF103, MECP2, LIFR, BTBD7, DCDC2, ZNF792, ZNF793, NAV3, SFRS1, PCLO, ICA1L, NKTR, CTDSPL2, ADAMTS6, CATSPER2, SERBP1, VGLL3, TBC1D8B, CDV3, EM…	698	7488	19235	1.35063
SP_PIR_KEYWORDS	transcription regulation	120	17.1429	6.03311e-08	MEF2C, MEF2A, ZXDB, RORA, FOXO3, MXI1, ZIC3, PGR, TAF5L, MIER1, MIER3, ZNF396, SAP30L, ZNF445, SCRT1, SATB1, RCOR1, RXRA, TAF4B, ZNF507, MECP2, ZHX3, FOXN2, ZNF792, ZNF793, AHR, ELL2, SUZ12, TFAP2B, VGLL3, ST18, TSHZ3, HOXA13, TFCP2L1, NR2C2, ZNF323, ZNF697, TFEC, TCF4, RUNX2, PLAG1, EPAS1, CREBZF, SUB1, ZNF621, ZBTB41, NR4A3, MED13L, ZNF498, FOXP1, ATF7IP2, ZFHX4, DMTF1, TRPS1, HDAC9, KLF3, PHF6…	698	2026	19235	1.63222
SP_PIR_KEYWORDS	Transcription	120	17.1429	2.00216e-07	MEF2C, MEF2A, ZXDB, RORA, FOXO3, MXI1, ZIC3, CBFB, PGR, TAF5L, MIER1, MIER3, ZNF396, SAP30L, ZNF445, SCRT1, SATB1, RCOR1, RXRA, TAF4B, ZNF507, MECP2, ZHX3, FOXN2, ZNF792, ZNF793, AHR, ELL2, SUZ12, TFAP2B, VGLL3, ST18, TSHZ3, HOXA13, TFCP2L1, NR2C2, ZNF323, ZNF697, TFEC, TCF4, RUNX2, PLAG1, EPAS1, CREBZF, SUB1, ZNF621, ZBTB41, NR4A3, MED13L, ZNF498, FOXP1, ATF7IP2, ZFHX4, DMTF1, TRPS1, HDAC9, KLF3…	698	2071	19235	1.59675
SP_PIR_KEYWORDS	repressor	38	5.42857	1.4901e-06	ZMYND11, GLIS3, ZNF275, BCLAF1, MXI1, ZNF652, PCGF5, MIER1, NR1D2, ZNF148, TFEC, MIER3, GATAD2B, ZNF396, HBP1, LIMD1, SAP30L, SCRT1, SATB1, RCOR1, MECP2, ZHX3, IRF2BP2, RB1, MED13L, MXD1, FOXP1, PURB, ATF7IP2, SUZ12, ZFHX4, SP1, TRPS1, C2ORF3, PHF21A, ST18, HDAC9, KLF3	698	435	19235	2.4073
SP_PIR_KEYWORDS	dna-binding	103	14.7143	1.59723e-05	MEF2C, MEF2A, FOXO3, RORA, MXI1, LASS6, ZIC3, PGR, ZNF396, ZNF445, SAP30L, SCRT1, SATB1, RXRA, TAF4B, ZNF507, MECP2, FOXN2, ZHX3, ZNF792, ZNF793, AHR, TFAP2B, ST18, TSHZ3, HOXA13, TFCP2L1, OBFC2A, NR2C2, ZNF323, TFEC, ZNF697, TCF4, LHX9, RUNX2, PLAG1, EPAS1, SUB1, ZNF621, ZBTB41, NR4A3, KIAA2018, ZNF498, FOXP1, TXNDC12, ZFHX4, DMTF1, TRPS1, KLF3, E2F3, ZFP41, MITF, ZBTB39, ZNF10, PAX3, ZNF678, ZN…	698	1868	19235	1.51949
SP_PIR_KEYWORDS	chromosomal rearrangement	26	3.71429	3.13983e-05	PAX3, FOXO3, CHCHD7, CBFB, PRKX, BCL2, GOPC, CNTNAP2, MLLT4, PLAG1, SATB1, ERG, CREB1, TGFBR2, LIFR, MECP2, AFF4, AFF1, NR4A3, MED13L, FOXP1, SEPT11, SUZ12, ZFHX4, KIAA2022, HDAC9	698	279	19235	2.56806
SP_PIR_KEYWORDS	zinc-finger	93	13.2857	8.81749e-05	ZFP41, LNX2, ZBTB39, ZXDB, ZNF10, RORA, ZIC3, ZNF678, ZNF677, PGR, PHC3, PCGF5, MBTD1, ZNF148, TRIM44, ZNF396, SAP30L, YOD1, ZNF445, SCRT1, LONRF2, RC3H1, ZNF33A, RXRA, ZNF507, ZHX3, MBNL2, ZNF792, ZNF793, PCLO, SUZ12, PJA1, KSR2, TRIM36, SFRS12IP1, SLU7, ST18, ZMYND11, ZNF275, TSHZ3, ZFAND5, GLIS3, XIAP, NANOS1, NR3C2, EGLN1, ZC3H6, LIN28B, ARID2, ZNF652, NR2C2, ZNF323, ZNF704, DGKB, NR1D2, ZNF6…	698	1718	19235	1.49175
SP_PIR_KEYWORDS	nucleus	196	28	0.000188738	MEF2C, MEF2A, RORA, WDR82, WTAP, MXI1, PGR, DDX17, TAF5L, RAPGEF5, ZNF396, SAP30L, OGT, CDCA4, RCOR1, RXRA, TAF4B, ZNF507, MECP2, ZHX3, ZNF792, NAV3, ZNF793, SFRS1, SFRS3, CEP350, SERBP1, VGLL3, ST18, HOXA13, MRE11A, TFCP2L1, OBFC2A, NOM1, CACYBP, TNKS, TCF4, LHX9, PLAG1, CLCC1, SUB1, ZNF621, ZBTB41, DONSON, ZNF498, ZFHX4, DCP2, DMTF1, TRPS1, KLF3, SPIN1, CRNKL1, ZFP41, COPS3, MITF, ZBTB39, ZNF10…	698	4283	19235	1.26109
SP_PIR_KEYWORDS	zinc	110	15.7143	0.000341368	LNX2, ZXDB, RORA, ZIC3, PGR, TRIM44, CPA3, ZNF396, ZNF445, SAP30L, SCRT1, LONRF2, RC3H1, RXRA, ZNF507, ZHX3, ZNF792, ZNF793, PCLO, TIMM8A, SUZ12, ADAMTS6, TRIM36, SLU7, ADAMTS1, ST18, CPD, ADAMTS5, ERMP1, ZFAND5, TSHZ3, CA5B, LIN28B, ZC3H6, NR2C2, ZNF323, ZNF697, SLC30A8, LHX9, FGD6, PLAG1, VAV3, ZNF621, ZBTB41, NR4A3, ZNF498, FOXP1, ZFHX4, TRPS1, KLF3, PHF6, ZFP41, ZBTB39, ZNF10, ZNF678, ZNF677,…	698	2189	19235	1.38479
SP_PIR_KEYWORDS	thiol protease	14	2	0.000660577	USP8, USP9X, SENP5, SENP6, CYLD, PIGK, CASP10, USP37, CTSC, YOD1, USP45, USP14, USP31, USP44	698	126	19235	3.06192
SP_PIR_KEYWORDS	Proto-oncogene	20	2.85714	0.00074376	EGFR, PLAG1, FGF5, ERG, ZAK, AFF4, RB1, AFF1, FOXO3, NR4A3, PAX3, MXI1, CBFB, SUZ12, FOS, KRAS, BCL2, RAC1, MYB, MLLT4	698	230	19235	2.39629
SP_PIR_KEYWORDS	protein transport	33	4.71429	0.000848653	AP1B1, AP4E1, AP1G1, MTX3, EXOC8, XPO4, BET1, SNX1, VPS53, RAB3IP, HOOK3, HOOK1, TOMM7, CSE1L, GOPC, SEC22A, NECAP1, VPS13A, TNKS, EXOC5, TNPO1, VPS36, SCAMP1, GOLT1B, MON2, TIMM8A, RAB11FIP2, LCA5, RAB22A, TOMM20, YIPF5, KPNA4, KPNA1	698	485	19235	1.87503
SP_PIR_KEYWORDS	metal-binding	138	19.7143	0.00140246	IMPAD1, ZAK, LNX2, ZXDB, RORA, ZIC3, PGR, PTGIS, TRIM44, ZNF396, CPA3, SAP30L, ZNF445, SCRT1, LONRF2, RC3H1, FECH, RXRA, ZNF507, ZHX3, ZNF792, ZNF793, PCLO, TIMM8A, SUZ12, ADAMTS6, TRIM36, F5, ATP9A, SLU7, ADAMTS1, ST18, CPD, ADAMTS5, TSHZ3, ERMP1, ZFAND5, ENPP1, CA5B, ZC3H6, LIN28B, NR2C2, ZNF323, ZNF697, FGD6, LHX9, PPTC7, PLAG1, MGAT4A, VAV3, TGFBR1, TGFBR2, ZNF621, ATP11B, ZBTB41, NR4A3, TET2…	698	2972	19235	1.27958
SP_PIR_KEYWORDS	DNA binding	24	3.42857	0.00317722	MEF2C, SATB1, MEF2A, HOXA13, SUB1, CREB1, RXRA, SOX11, ZNF160, NR3C2, ZXDB, ZNF25, NFYB, RB1, RORA, NFYA, ZNF10, MXD1, PGR, FOS, SP1, ZNF148, C2ORF3, MYB	698	340	19235	1.94522
SP_PIR_KEYWORDS	cell adhesion	28	4	0.00322282	PCDHA2, PCDHA3, PCDHA5, CTNND1, KITLG, ITGB3, MEGF10, PCDHAC2, PCDHAC1, NRCAM, CDH22, CD47, IGSF11, CD93, ITGAV, PCDHA10, CNTNAP2, SSX2IP, MLLT4, CYR61, FLRT2, SVEP1, PCDH11X, PCDH9, PCDH7, PCDH18, ITGA6, FREM2, DSC3, ABL2	698	422	19235	1.82845
SP_PIR_KEYWORDS	serine/threonine-protein kinase	26	3.71429	0.00324355	STK33, PRPF4B, ZAK, ADRBK2, LATS2, PRKX, ACVR1C, PAK7, PAK2, AAK1, MAK, STK24, TGFBR1, TGFBR2, CDKL2, TP53RK, MAP4K3, HUNK, ACVR2A, RPS6KA3, ICK, HIPK1, ULK2, GSK3B, NRK, ACVR1	698	381	19235	1.88055
SP_PIR_KEYWORDS	disease mutation	77	11	0.00784447	MEF2A, RP2, MITF, PAX3, MXI1, SLC26A2, ZIC3, SETX, EDNRB, AGTR1, HMCN1, SLC1A3, CDKN2B, VPS13A, NDUFS1, USH2A, EGFR, FECH, VANGL1, MECP2, LIFR, RB1, GTF2H5, TIMM8A, KIF1B, F5, CFL2, TFAP2B, CTSC, AICDA, ACVR1, ACADSB, ENPP1, HOXA13, BBS7, GNE, MRE11A, KCNA1, NR3C2, EGLN1, ITGB3, KCNJ2, KCNJ1, CYLD, KRAS, CHD7, BCL2, SH3TC2, TCF4, RUNX2, PIK3R1, APC, DTNA, COL4A4, PTPRC, FKTN, EPAS1, TGFBR1, TGFBR…	698	1591	19235	1.3337
SP_PIR_KEYWORDS	activator	31	4.42857	0.00849338	MEF2C, GLIS3, MEF2A, E2F3, MITF, NFYC, ZXDB, NFYB, FOXO3, RORA, NFYA, TFEC, NFAT5, TCF4, MYB, PLAG1, EPAS1, SUB1, CEBPG, CREB1, MED13L, STAT1, ATF7IP2, AHR, PHF17, BRWD1, SP1, DMTF1, TFAP2B, NFIB, KLF3	698	520	19235	1.64284
SP_PIR_KEYWORDS	ubl conjugation	34	4.85714	0.00896544	MEF2C, MEF2A, XIAP, MITF, RORA, MEGF10, PGR, FOS, PAK2, BAG1, INSIG1, MYB, FRS2, BUB3, PIK3R1, APC, PLAG1, EGFR, SATB1, EPAS1, RXRA, RIMBP2, HERC3, STAT1, NKTR, JMY, PJA1, HUNK, SP1, TRPS1, TFAP2B, HDAC9, KLF3, CLCN5	698	588	19235	1.59345
SP_PIR_KEYWORDS	manganese	13	1.85714	0.00941502	PPP6C, MRE11A, TGFBR1, TGFBR2, PPM1A, XPNPEP3, ACVR1C, ACVR2A, DCP2, PPP2CA, ABL2, ACVR1, PPTC7	698	152	19235	2.35687
SP_PIR_KEYWORDS	cytoskeleton	35	5	0.0157168	RABGAP1, SSH2, KITLG, ABI2, ITGB3, EPB41L4B, KLHL4, ARL2BP, LATS2, HOOK3, HOOK1, KLHL5, PPP2CA, SNTB2, FGD6, PALLD, CEP63, SEPT11, MID2, JMY, TRIM36, KIF1B, ITGA6, CEP350, CDC42SE2, LCA5, CFL2, CEP68, TMOD2, ARL8B, ERC2, TSGA14, MAP9, ABL2, SEPT7	698	636	19235	1.51652
SP_PIR_KEYWORDS	ubl conjugation pathway	29	4.14286	0.0190262	ZFAND5, USP8, XIAP, USP9X, SENP5, SENP6, CYLD, UEVLD, CACYBP, USP37, YOD1, FBXO21, FBXO9, FBXO22, USP14, USP31, SOCS4, HERC3, SOCS5, FEM1C, PJA1, TULP4, TRIM36, SH3RF2, ASB5, USP45, USP44, RNF111, ASB6	698	509	19235	1.57006
SP_PIR_KEYWORDS	brain	5	0.714286	0.0197648	MEF2C, SLC1A3, GLIPR1, INPP4A, ALDH9A1	698	29	19235	4.75126
SP_PIR_KEYWORDS	cytoplasm	142	20.2857	0.0228168	NCBP1, STK33, ZAK, XPO4, FOXO3, KLHL4, IL17RD, SETX, HOOK3, HOOK1, PGR, KLHL5, GSTM3, GAB2, MIER1, ZNF396, RAPGEF4, OGT, CAB39, RC3H1, STK24, TAF4B, STRN3, SFRS1, CDKL2, AHR, TRIM36, CEP350, GCET2, LCA5, SERBP1, PCMTD1, SLU7, ARL8B, ERC2, GBP4, SEPT7, ASB6, SLC2A12, CDV3, BBS7, GNE, SSH2, LIN28B, CSE1L, CNOT6L, CACYBP, TNKS, FGD6, GPD1, OOEP, PTPN2, SHANK2, FNIP1, SEPT11, NMT2, TULP4, DCP2, CDC42…	698	3332	19235	1.17441
SP_PIR_KEYWORDS	transport	77	11	0.0233361	SLC5A3, NCBP1, AP1B1, AP4E1, AP1G1, XPO4, VPS53, AQP4, GRIN3A, SLC26A2, RAB3IP, HOOK3, KCNK10, HOOK1, SLC1A2, SLC1A3, GOPC, NECAP1, QKI, VPS13A, NDUFS1, SCAMP1, GABRG1, SLC12A6, GOLT1B, G3BP2, GRIN2A, SLC7A11, TIMM8A, ATP6V1C1, RAB11FIP2, CATSPER2, LCA5, CLIC6, TOMM20, OSBPL11, SLC38A1, KPNA4, KPNA1, UQCRB, SLC2A12, MTX3, EXOC8, KCNA1, BET1, SNX1, KCNA3, KCNJ2, KCNJ1, MRS2, SLCO1A2, TOMM7, CSE1L,…	698	1670	19235	1.27061
SP_PIR_KEYWORDS	palmitate	15	2.14286	0.0234512	GABRG1, WNT5A, PTGER3, RP2, KCNA1, KCNA3, GRIA4, OPN5, AGTR1, EDNRB, ADRB1, KRAS, CDC42SE2, F3, CPD	698	213	19235	1.94066
SP_PIR_KEYWORDS	isopeptide bond	20	2.85714	0.0238944	EGFR, PLAG1, MEF2C, SATB1, MEF2A, RXRA, RIMBP2, MITF, RORA, STAT1, NKTR, PGR, HUNK, FOS, SP1, TRPS1, INSIG1, TFAP2B, BUB3, KLF3	698	319	19235	1.72773
SP_PIR_KEYWORDS	Waardenburg syndrome	3	0.428571	0.0243936	EDNRB, MITF, PAX3	698	7	19235	11.8103
SP_PIR_KEYWORDS	cell cycle	26	3.71429	0.0299153	ZMYND11, PPP6C, E2F3, SPIN1, RABGAP1, ZAK, USP9X, SENP5, WTAP, LATS2, CYLD, CDKN2B, ZWILCH, BUB3, GMNN, PAPD5, RB1, CEP63, TET2, AHR, SEPT11, DMTF1, NSL1, ARL8B, MAP9, SEPT7	698	461	19235	1.55421
SP_PIR_KEYWORDS	cell junction	23	3.28571	0.0338144	CLDN8, GABRG1, INADL, MTDH, GABRA4, RIMBP2, GRIN2A, GRIN3A, GRIA4, PCLO, SHANK2, SEPT11, TMEM47, GOPC, DSC3, CLDN1, SNTB2, VAMP3, SSX2IP, ERC2, MLLT4, DTNA, APC	698	399	19235	1.58852
SP_PIR_KEYWORDS	cell projection	14	2	0.0375877	KIAA1598, SH3PXD2A, BBS7, EXOC8, MUC20, ABI2, SEPT11, PROM2, CATSPER2, LCA5, GOPC, KLHL24, ANTXR1, USH2A	698	206	19235	1.87283
SP_PIR_KEYWORDS	phosphoric monoester hydrolase	7	1	0.0386871	PTPRC, PTPRD, PTPN2, PTPRG, PPP2CA, INPP4A, NT5E	698	69	19235	2.79567
SP_PIR_KEYWORDS	kinase	35	5	0.0419969	STK33, PRPF4B, ZAK, GNE, PFKFB2, ADRBK2, PRKX, LATS2, ACVR1C, PAK7, DGKB, CDKN2B, PAK2, AAK1, EGFR, MAK, STK24, TGFBR1, TGFBR2, CDKL2, MAP4K3, TP53RK, ACVR2A, HUNK, ICK, RPS6KA3, HIPK1, GSK3B, ULK2, NTRK2, PRKAR1A, AKAP5, NRK, ABL2, ACVR1	698	688	19235	1.4019
SP_PIR_KEYWORDS	kelch repeat	7	1	0.0435493	KLHL8, KLHL5, KBTBD3, KLHL24, KLHL4, KLHDC5, KLHL32	698	71	19235	2.71692
SP_PIR_KEYWORDS	protein phosphatase	10	1.42857	0.0469836	PPP6C, PTPRC, PTPRD, PTPN2, PTPRG, PPP2CA, SSH2, PPM1A, CTDSPL2, PPTC7	698	130	19235	2.11979
SP_PIR_KEYWORDS	host-virus interaction	17	2.42857	0.0560094	SATB1, CREB1, RXRA, RCOR1, RB1, ITGB3, STAT1, EIF4E, CD93, PAK2, SP1, ITGAV, CLDN1, TBC1D20, TNPO1, KPNA1, PIK3R1	698	285	19235	1.64377
SP_PIR_KEYWORDS	polymorphism	440	62.8571	0.0573599	RP2, VPS53, GRIN3A, RORA, AMOTL1, WTAP, SSR1, PGR, AGTR1, LPHN3, ACBD3, WDR72, HMCN1, ZNF396, BCL2L15, PTPRG, TAF4B, RXRA, MECP2, GRIN2A, LIFR, ZHX3, DCDC2, ZNF792, ZNF793, PCLO, CTDSPL2, F5, F3, ADAMTS1, ST18, ADAMTS5, ACADSB, MTX3, C3ORF18, SORCS1, BCL2L2, KCNJ1, KBTBD3, RAC1, TMEM123, TCF4, GPD1, CLCC1, TGFBR1, TGFBR2, MSTN, MAGEB3, ZNF498, FNIP1, MAP9, APOL6, KIAA1377, C15ORF41, FGF5, SPIN1, …	698	11550	19235	1.0498
SP_PIR_KEYWORDS	golgi apparatus	30	4.28571	0.0587981	AP1B1, AP4E1, AP1G1, BET1, ST8SIA1, SNX1, VPS53, ST8SIA3, ST8SIA2, PRRC1, IL17RD, HOOK3, ACBD3, GOPC, SLC35B4, MANEA, FUT4, TNKS, ENTPD4, GCNT1, SCAMP1, MGAT4A, FKTN, GOLT1B, CLCC1, TRIM23, GLCE, ST8SIA4, YIPF5, CLCN5	698	588	19235	1.40599
SP_PIR_KEYWORDS	deafness	8	1.14286	0.0710402	CCDC50, EDNRB, KRAS, MITF, IGF1, PAX3, USH2A, TIMM8A	698	100	19235	2.20458
SP_PIR_KEYWORDS	coiled coil	86	12.2857	0.0772178	CTTNBP2NL, NCBP1, TUSC1, KIAA1598, VAPA, C11ORF41, FAM105B, VPS53, GRIN3A, AMOTL1, RELL1, RAB3IP, HOOK3, SETX, HOOK1, ACBD3, C6ORF97, C18ORF25, TRIM44, GOPC, ANGPT2, SH3PXD2A, RCOR1, STRN3, TAF4B, CCDC48, C1ORF103, NAV3, JMY, CCDC50, KIF1B, TRIM36, CEP350, C2ORF63, LCA5, LIMCH1, KIAA1715, C2ORF3, VAMP3, NRK, ERC2, ST18, GBP4, SEPT7, MYO5A, KRT6C, CLUAP1, TSHZ3, RBM33, REPS2, RABGAP1, BET1, ABI2, …	698	2019	19235	1.17381
SP_PIR_KEYWORDS	transcription factor	6	0.857143	0.0862936	MEF2C, MEF2A, CREB1, RXRA, NFYA, RORA	698	65	19235	2.54375
SP_PIR_KEYWORDS	synapse	13	1.85714	0.0873021	GABRG1, GABRA4, RIMBP2, GRIN2A, GRIA4, GRIN3A, SHANK2, PCLO, SEPT11, GOPC, VAMP3, ERC2, DTNA	698	213	19235	1.6819
SP_PIR_KEYWORDS	lipoprotein	31	4.42857	0.0933092	WNT5A, RP2, KCNA1, CD109, RHOQ, KCNA3, AGTR1, EDNRB, ARL5A, KRAS, PAK2, LANCL2, RAC1, ARL5B, NT5E, FRS2, INPP5A, GABRG1, PTGER3, GRIA4, UBL3, OPN5, ADRB1, CDC42SE2, F3, CD59, RAB22A, PCMTD1, CPD, APOL6, ABL2	698	642	19235	1.33065
