# Supplementary material for: Genome-wide miR-155 and miR-802 target gene identification in the hippocampus of Ts65Dn Down syndrome mouse model by miRNA sponges
Source: BMC Genomics. 2015 Nov 6;16:907. doi: 10.1186/s12864-015-2160-6 (PMC4636806; doi:10.1186/s12864-015-2160-6)
Supplement: Additional file 3: Table S2. — miRComb correlation scores. (XLSX 62 kb) [file 12864_2015_2160_MOESM3_ESM.xlsx]

## Sheet: mirComb_data
mRNA	Transcript	miRNA	Correlation	p-val	TOTAL_sites	total.conserved	total.unconserved	context.score
Rufy2	NM_027425	mmu-miR-155	-0.612414	0.00583728	6	1	5	-0.55
Nova1	NM_021361	mmu-miR-155	-0.677781	0.00195568	3	2	1	-0.22
Nav1	NM_173437	mmu-miR-802	-0.676608	0.00199899	3	1	2	-0.045
1110067D22Rik	NM_173752	mmu-miR-155	-0.667674	0.00235485	3	0	3	-0.3
Thoc1	NM_153552	mmu-miR-155	-0.667562	0.00235961	3	1	2	-0.36
Sumo3	NM_019929	mmu-miR-155	-0.634504	0.00414345	3	0	3	-0.12
Zfp866	NM_177899	mmu-miR-155	-0.845964	1.81722e-05	2	0	2	-0.035
Sf3b1	NM_031179	mmu-miR-155	-0.843894	1.98367e-05	2	0	2	-0.055
Myo9a	NM_173018	mmu-miR-155	-0.759923	0.000317734	2	0	2	-0.045
Scn2a1	NM_001099298	mmu-miR-155	-0.753899	0.000371365	2	0	2	-0.37
Kbtbd2	NM_145958	mmu-miR-155	-0.75285	0.000381428	2	0	2	-0.21
Creg2	NM_170597	mmu-miR-802	-0.736279	0.000572372	2	1	1	-0.13
Dnalc1	NM_028821	mmu-miR-155	-0.723887	0.000761118	2	0	2	-0.15
Pcdh9	NM_001081377	mmu-miR-802	-0.719351	0.00084175	2	1	1	-0.33
Ccdc112	NM_001160399	mmu-miR-802	-0.718465	0.000858274	2	0	2	-0.15
Tfdp2	NM_001184706	mmu-miR-155	-0.714308	0.000939396	2	1	1	-0.18
Csde1	NM_001161854	mmu-miR-802	-0.714166	0.000942275	2	2	0	-0.2
Zfp329	NM_026046	mmu-miR-155	-0.709183	0.00104787	2	0	2	-0.14
Acbd5	NM_001102436	mmu-miR-155	-0.70856	0.00106173	2	0	2	-0.15
AK010878	NM_001142939	mmu-miR-802	-0.708276	0.00106808	2	0	2	-0.015
Mier3	NM_172593	mmu-miR-155	-0.699574	0.00127856	2	0	2	-0.39
Rtn4	NM_024226	mmu-miR-155	-0.697001	0.00134685	2	0	2	-0.03
D3Ertd254e	NM_001101478	mmu-miR-155	-0.696618	0.00135728	2	0	2	-0.015
Ankrd33b	NM_001164441	mmu-miR-155	-0.692612	0.00147013	2	0	2	-0.045
3110082D06Rik	NM_028474	mmu-miR-155	-0.688265	0.00160101	2	0	2	-0.035
Atp8a1	NM_001038999	mmu-miR-155	-0.687643	0.00162051	2	0	2	-0.07
1190002N15Rik	NM_001033145	mmu-miR-802	-0.686255	0.00166465	2	1	1	-0.26
Zfp148	NM_011749	mmu-miR-802	-0.685324	0.00169479	2	0	2	-0.015
Disp2	NM_170593	mmu-miR-802	-0.681975	0.00180692	2	0	2	-0.025
Mtch2	NM_019758	mmu-miR-802	-0.680668	0.00185227	2	0	2	-0.21
Prickle2	NM_001081146	mmu-miR-802	-0.671032	0.0022156	2	1	1	-0.12
Arrdc4	NM_001042592	mmu-miR-802	-0.666474	0.00240628	2	0	2	-0.4
Clock	NM_007715	mmu-miR-155	-0.661698	0.00261998	2	0	2	-0.15
Strbp	NM_009261	mmu-miR-155	-0.659749	0.00271142	2	0	2	-0.035
Eif2c1	NM_153403	mmu-miR-802	-0.659627	0.00271723	2	0	2	-0.07
Tfdp2	NM_001184706	mmu-miR-802	-0.657729	0.00280884	2	0	2	-0.03
Zfp84	NM_023750	mmu-miR-802	-0.655312	0.0029291	2	0	2	-0.11
Lonrf3	NM_028894	mmu-miR-802	-0.652077	0.00309644	2	1	1	-0.22
AK010878	NM_001142939	mmu-miR-155	-0.64902	0.00326153	2	0	2	-0.23
Snx12	NM_001110310	mmu-miR-802	-0.64829	0.00330197	2	0	2	-0.12
Hif3a	NM_001162950	mmu-miR-802	-0.646627	0.00339556	2	0	2	-0.025
Sh3bgrl	NM_019989	mmu-miR-802	-0.64254	0.00363458	2	0	2	-0.19
Zfp664	NM_001081750	mmu-miR-155	-0.636445	0.00401562	2	0	2	-0.11
Slitrk2	NM_001161431	mmu-miR-802	-0.632955	0.00424773	2	1	1	-0.06
Rfx3	NM_001166414	mmu-miR-802	-0.63024	0.00443545	2	0	2	-0.025
Eny2	NM_175009	mmu-miR-802	-0.625781	0.00475807	2	0	2	-0.13
Gm14326	NM_001190302	mmu-miR-155	-0.625222	0.00479974	2	0	2	-0.08
Tmed9	NM_026211	mmu-miR-802	-0.624066	0.00488691	2	2	0	-0.66
Krr1	NM_178610	mmu-miR-155	-0.623841	0.00490406	2	0	2	-0.13
Camsap1	NM_001115076	mmu-miR-155	-0.616392	0.00549776	2	0	2	-0.035
Gsk3b	NM_019827	mmu-miR-155	-0.613829	0.0057147	2	1	1	-0.22
Spnb1	NM_013675	mmu-miR-155	-0.613151	0.00577319	2	0	2	-0.045
Ppp1r9a	NM_181595	mmu-miR-155	-0.61271	0.00581143	2	0	2	-0.24
2010109K11Rik	NM_001162903	mmu-miR-802	-0.607722	0.00625858	2	0	2	-0.05
Ptprk	NM_008983	mmu-miR-802	-0.605201	0.00649457	2	0	2	-0.24
Vipr1	NM_011703	mmu-miR-155	-0.603042	0.00670224	2	0	2	-0.29
Dopey1	NM_177208	mmu-miR-155	-0.888292	2.15585e-06	1	0	1	-0.25
Sp8	NM_177082	mmu-miR-155	-0.872249	5.2766e-06	1	0	1	-0.015
Ppp4r2	NM_182939	mmu-miR-155	-0.833972	2.96974e-05	1	0	1	-0.015
Cby1	NM_028634	mmu-miR-155	-0.833905	2.97764e-05	1	0	1	-0.15
Rbm18	NM_001159635	mmu-miR-155	-0.830836	3.35569e-05	1	0	1	-0.05
Acta1	NM_009606	mmu-miR-155	-0.826246	3.99532e-05	1	1	0	-0.29
Mfsd4	NM_001114662	mmu-miR-802	-0.81867	5.27224e-05	1	0	1	-0.005
Cstf2	NM_133196	mmu-miR-155	-0.816075	5.78096e-05	1	1	0	-0.005
Zmym2	NM_029498	mmu-miR-155	-0.814216	6.16997e-05	1	1	0	-0.14
Rprd1a	NM_144861	mmu-miR-155	-0.813402	6.34703e-05	1	0	1	-0.19
Thap2	NM_025780	mmu-miR-155	-0.81279	6.48297e-05	1	0	1	-0.07
Gnptab	NM_001004164	mmu-miR-802	-0.809811	7.17953e-05	1	0	1	-0.07
Ctdspl2	NM_212450	mmu-miR-155	-0.807816	7.68e-05	1	0	1	-0.005
Rab40b	NM_139147	mmu-miR-155	-0.806879	7.92485e-05	1	0	1	-0.15
Epc1	NM_007935	mmu-miR-155	-0.806566	8.00802e-05	1	0	1	-0.03
Rnf168	NM_027355	mmu-miR-155	-0.805022	8.42922e-05	1	0	1	-0.19
9930021J03Rik	NM_172836	mmu-miR-155	-0.802736	9.08643e-05	1	0	1	-0.09
Zfp712	NM_001166218	mmu-miR-155	-0.800031	9.91858e-05	1	0	1	-0.12
Mmaa	NM_133823	mmu-miR-155	-0.799542	0.000100757	1	0	1	-0.015
